# Supplementary material for: Multi-Omics Analyses Revealed GOLT1B as a Potential Prognostic Gene in Breast Cancer Probably Regulating the Immune Microenvironment
Source: Front Oncol. 2022 Jan 19;11:805273. doi: 10.3389/fonc.2021.805273 (PMC8815109; doi:10.3389/fonc.2021.805273)
Supplement: Supplementary file 1 [file Table_1.xls]

## Sheet: Description
Sheet	Description
A GOLT1B coexpressed proteins	All proteins co-expressed with GOLT1B
B GOLT1B TFs	Potential transcriptional factors of GOLT1B in breast cancer

## Sheet: A GOLT1B coexpressed proteins
Query	Statistic	P-value	FDR (BH)	Event_SD	Event_TD
A1BG	0.475122	4.39116e-06	3.14174e-05	87	87
A2M	0.469673	5.79558e-06	3.92543e-05	87	87
AAAS	0.492473	1.76231e-06	1.50725e-05	87	87
AAGAB	0.278815	0.00911504	0.0197324	87	87
AAK1	0.262867	0.0141178	0.028813	87	87
AAMDC	-0.466337	6.85384e-06	4.47107e-05	87	87
AAMP	-0.218834	0.0419012	0.0733498	87	87
AAR2	0.477145	3.95692e-06	2.88701e-05	87	87
AASDHPPT	0.446854	1.76893e-05	9.76019e-05	87	87
AATF	0.357093	0.000738532	0.00229067	87	87
ABCA1	0.419056	0.000571849	0.00183146	87	65
ABCC1	-0.237096	0.0272494	0.0506915	87	87
ABCC3	0.273334	0.0157124	0.0316027	87	78
ABCD1	0.257272	0.0163681	0.0326658	87	87
ABCD3	-0.324214	0.00229183	0.00602061	87	87
ABCF1	-0.321882	0.00247279	0.00642146	87	87
ABCF3	-0.30331	0.00443934	0.0106162	87	87
ABHD10	0.484016	2.76563e-06	2.16034e-05	87	87
ABHD11	0.496628	1.40657e-06	1.26176e-05	87	87
ABHD12	-0.433823	3.23924e-05	0.000160855	87	87
ABHD14B	0.575818	9.65313e-09	3.2176e-07	87	87
ABHD17C	0.339587	0.0326021	0.0591898	87	40
ABHD4	0.280674	0.00864829	0.0188435	87	87
ABHD6	0.335294	0.00505611	0.0119126	87	69
ABI1	0.390592	0.000205845	0.000767622	87	87
ABL1	-0.593643	1.8548e-09	9.50146e-08	87	87
ABL2	-0.373413	0.000510689	0.00166482	87	84
ABLIM3	-0.466179	2.12572e-05	0.00011312	87	78
ABRACL	0.612069	1e-12	1e-10	87	87
ACAA1	0.554914	4.30008e-08	8.94289e-07	87	87
ACACA	0.25195	0.0187904	0.0367908	87	87
ACAD9	-0.326875	0.00210008	0.00557406	87	87
ACADS	0.297277	0.00532881	0.0124586	87	87
ACADVL	0.307301	0.00392626	0.00957032	87	87
ACAN	-0.528197	3.7797e-07	4.5756e-06	87	84
ACAP3	0.44527	0.000104873	0.000433616	87	72
ACAT2	0.462109	8.45815e-06	5.32227e-05	87	87
ACBD3	0.409601	9.3971e-05	0.000394743	87	87
ACBD5	0.430579	3.75245e-05	0.000182431	87	87
ACD	0.406034	0.000144672	0.000566639	87	84
ACE	0.222643	0.038396	0.0679841	87	87
ACIN1	-0.585168	4.40794e-09	1.79508e-07	87	87
ACO1	0.348126	0.00101748	0.00300368	87	87
ACO2	0.49743	1.34626e-06	1.22459e-05	87	87
ACOT1	0.599757	2.37585e-09	1.1388e-07	87	84
ACOT11	0.265328	0.0132168	0.0271964	87	87
ACOT13	0.404917	0.000114472	0.000465394	87	87
ACOT2	0.365586	0.00054074	0.00174735	87	87
ACOT7	0.470219	5.63754e-06	3.83172e-05	87	87
ACOX1	0.471896	5.17785e-06	3.58181e-05	87	87
ACOX2	0.532143	0.000106162	0.000438202	87	49
ACOX3	0.45491	1.20297e-05	7.04485e-05	87	87
ACP1	0.318893	0.00272344	0.00699768	87	87
ACP2	0.54458	8.41811e-08	1.48162e-06	87	87
ACP5	0.491798	1.82752e-06	1.55347e-05	87	87
ACP6	0.255048	0.0173451	0.03432	87	87
ACPP	0.530928	5.40234e-06	3.71072e-05	87	67
ACSF3	-0.482576	2.98295e-06	2.28967e-05	87	87
ACSL1	0.340107	0.00134507	0.00381568	87	87
ACSL5	0.40191	0.000129748	0.00051692	87	87
ACSM1	0.31111	0.0034868	0.00864638	87	87
ACSS1	0.229806	0.032469	0.0589921	87	87
ACTA1	0.611395	1e-12	1e-10	87	87
ACTB	0.58258	5.54369e-09	2.13363e-07	87	87
ACTBL2	0.543924	8.77613e-08	1.51707e-06	87	87
ACTG1	0.541408	1.02852e-07	1.69245e-06	87	87
ACTL6A	0.464005	7.69957e-06	4.93351e-05	87	87
ACTL8	-0.237661	0.0268765	0.0500841	87	87
ACTN1	0.448804	1.61261e-05	9.01008e-05	87	87
ACTN4	0.568273	1.70318e-08	4.72281e-07	87	87
ACTR10	0.221933	0.0390308	0.0689449	87	87
ACTR1A	0.514927	5.04298e-07	5.74074e-06	87	87
ACTR1B	0.530582	2.00321e-07	2.80133e-06	87	87
ACTR2	0.611777	1e-12	1e-10	87	87
ACTR3	0.557064	3.72327e-08	8.20884e-07	87	87
ACTR3B	0.424182	4.99465e-05	0.00023105	87	87
ACTR5	0.400561	0.000137196	0.000542364	87	87
ACTR6	0.381388	0.000296222	0.00104499	87	87
ACYP1	0.288729	0.00686035	0.0154172	87	87
ACYP2	-0.314774	0.00310633	0.00782249	87	87
ADAL	0.349458	0.0011953	0.00344708	87	84
ADAM10	-0.286998	0.0072143	0.0161307	87	87
ADAM15	-0.268517	0.0121237	0.0252406	87	87
ADAM17	-0.302836	0.00450407	0.0107499	87	87
ADAM8	-0.333303	0.0172567	0.0341659	87	51
ADAM9	-0.488554	2.17449e-06	1.7815e-05	87	87
ADAMTS12	-0.298577	0.00697022	0.0156424	87	81
ADAMTS15	-0.536134	0.00127811	0.00365308	87	34
ADAMTSL1	-0.381984	0.0169752	0.0336839	87	39
ADAMTSL4	-0.435263	3.0332e-05	0.000151941	87	87
ADARB1	-0.391321	0.000199909	0.000748641	87	87
ADCK3	0.456332	1.12279e-05	6.67162e-05	87	87
ADCK5	0.246125	0.0374064	0.0665344	87	72
ADGB	0.587296	7.26159e-06	4.7024e-05	87	52
ADH1B	0.224083	0.0371367	0.0661636	87	87
ADH1C	0.368579	0.00104739	0.00307891	87	77
ADH5	0.461034	8.91924e-06	5.55768e-05	87	87
ADHFE1	0.359527	0.0013104	0.00372818	87	78
ADI1	0.306025	0.00408417	0.00988835	87	87
ADIRF	-0.405883	0.000109931	0.00045051	87	87
ADK	0.37202	0.000424695	0.00141415	87	87
ADNP	-0.556189	3.94871e-08	8.48407e-07	87	87
ADNP2	-0.517866	2.78654e-06	2.16971e-05	87	75
ADO	-0.481957	3.08136e-06	2.35223e-05	87	87
ADPRHL2	0.2804	0.00871558	0.0189604	87	87
ADPRM	0.318574	0.0456146	0.0787175	87	40
ADRBK1	0.419589	6.11282e-05	0.000274521	87	87
ADRBK2	0.328681	0.00286348	0.00729866	87	81
ADSL	0.351808	0.000893012	0.00268428	87	87
ADSS	0.391066	0.000201969	0.000755481	87	87
AFAP1	-0.286852	0.00724483	0.0161878	87	87
AFAP1L2	-0.223865	0.0373257	0.0664031	87	87
AFF4	-0.405756	0.000110521	0.000452166	87	87
AFG3L2	-0.341419	0.00128563	0.00367275	87	87
AGA	0.385853	0.000248583	0.000897093	87	87
AGAP3	-0.329555	0.00192179	0.00516136	87	87
AGFG1	-0.318729	0.00273783	0.00703096	87	87
AGFG2	-0.494332	1.59375e-06	1.38871e-05	87	87
AGGF1	-0.429558	3.92903e-05	0.000189501	87	87
AGK	0.273985	0.0104328	0.0222096	87	87
AGL	0.273657	0.0105281	0.0223538	87	87
AGO1	0.544161	8.64523e-08	1.50257e-06	87	87
AGO2	0.379985	0.000312851	0.00109335	87	87
AGO4	0.399098	0.00129979	0.00370666	87	63
AGPAT1	-0.270905	0.0113579	0.0238093	87	87
AGPAT3	-0.418204	6.49338e-05	0.00028951	87	87
AGPAT5	-0.288766	0.00685307	0.0154044	87	87
AGPS	0.215791	0.0448906	0.0776332	87	87
AGRN	-0.242783	0.0236905	0.0449999	87	87
AGT	0.510954	6.33063e-07	6.81593e-06	87	87
AGTPBP1	-0.318127	0.0027912	0.00715857	87	87
AGTRAP	0.54252	9.59037e-08	1.61493e-06	87	87
AHCYL2	0.217467	0.0432225	0.0753259	87	87
AHR	0.228913	0.033163	0.0600959	87	87
AHSA1	0.313935	0.00318995	0.00801026	87	87
AIDA	0.370398	0.000451567	0.00149391	87	87
AIFM1	0.280054	0.00880148	0.0191301	87	87
AIM1	-0.294981	0.00570704	0.0131846	87	87
AIMP2	-0.482904	2.93206e-06	2.2649e-05	87	87
AK2	0.312149	0.00337487	0.00840308	87	87
AK6	0.514164	8.36272e-07	8.43465e-06	87	84
AKAP1	-0.456878	1.09331e-05	6.55246e-05	87	87
AKAP12	-0.379966	0.000313073	0.00109373	87	87
AKAP13	-0.450937	1.45658e-05	8.32466e-05	87	87
AKAP5	-0.242097	0.0276829	0.0513802	87	83
AKAP7	0.514545	2.12118e-05	0.00011294	87	63
AKAP8	-0.293468	0.00596906	0.0136892	87	87
AKIRIN2	-0.328307	0.0203555	0.0394381	87	50
AKNA	-0.315261	0.00720699	0.0161217	87	72
AKR1A1	0.404589	0.000116053	0.00047084	87	87
AKR1B10	0.245868	0.0302677	0.0555946	87	78
AKR1C3	0.333746	0.00167018	0.0045714	87	87
AKR7A2	0.307811	0.00386464	0.00945802	87	87
AKR7A3	0.282496	0.00821128	0.0180285	87	87
AKTIP	0.520176	3.71884e-07	4.51315e-06	87	87
ALAD	0.380276	0.000309327	0.00108454	87	87
ALAS1	-0.24128	0.0372764	0.0663275	87	75
ALB	0.242236	0.0240145	0.0455087	87	87
ALCAM	0.217686	0.0430088	0.0750188	87	87
ALDH16A1	-0.3562	0.000762784	0.00235389	87	87
ALDH18A1	0.440931	2.33544e-05	0.000122143	87	87
ALDH1A1	0.411515	8.66235e-05	0.000368491	87	87
ALDH1A2	0.363673	0.00154623	0.00428546	87	74
ALDH1B1	0.442043	2.21758e-05	0.000116922	87	87
ALDH1L1	0.272144	0.0109774	0.0231663	87	87
ALDH2	0.246154	0.0217742	0.0418499	87	87
ALDH3A2	-0.242236	0.0240145	0.0455087	87	87
ALDH3B1	-0.273884	0.0497626	0.0847191	87	52
ALDH5A1	-0.323522	0.00234426	0.00613186	87	87
ALDH7A1	0.405792	0.000110352	0.000452045	87	87
ALDH9A1	0.224575	0.0367144	0.0655551	87	87
ALDOC	0.233451	0.0297623	0.0547695	87	87
ALG1	-0.485602	2.54365e-06	2.02929e-05	87	87
ALG12	0.352594	0.00387188	0.00947098	87	66
ALG14	-0.379564	0.0211247	0.0407304	87	37
ALG2	0.431855	3.54217e-05	0.00017377	87	87
ALG5	0.456149	1.13278e-05	6.71459e-05	87	87
ALG9	-0.312937	0.01143	0.0239491	87	65
ALKBH3	0.2576	0.0162281	0.0324329	87	87
ALKBH4	0.336936	0.00149918	0.00417856	87	87
ALKBH5	-0.351972	0.000887805	0.00267275	87	87
ALKBH6	-0.439733	0.000497978	0.00162863	87	60
ALKBH7	0.326293	0.00256817	0.006632	87	84
ALKBH8	0.288347	0.00693724	0.0155756	87	87
ALLC	0.474564	3.17151e-05	0.000157975	87	72
ALOX15	0.468054	0.000612888	0.00194498	87	51
ALOX15B	0.413921	7.8145e-05	0.000338791	87	87
ALOX5	0.430178	3.82092e-05	0.000185204	87	87
ALOX5AP	-0.268905	0.0199249	0.0387084	87	75
ALPK1	-0.315293	0.0114479	0.0239773	87	64
ALS2	0.393622	0.000237202	0.000864029	87	84
ALYREF	-0.318874	0.00272503	0.00699993	87	87
AMACR	0.356601	0.000751807	0.00232518	87	87
AMBP	0.425148	4.78521e-05	0.000222738	87	87
AMDHD1	0.355847	0.00441197	0.0105716	87	63
AMDHD2	0.453871	1.26494e-05	7.36785e-05	87	87
AMMECR1	0.363075	0.00169943	0.0046384	87	73
AMOTL1	-0.291116	0.0231734	0.0441816	87	61
AMPD2	-0.291281	0.00636677	0.0144514	87	87
ANAPC1	0.290898	0.00643874	0.014591	87	87
ANAPC11	-0.359317	0.000681186	0.00212977	87	86
ANAPC13	0.41095	0.00294912	0.00747883	87	51
ANAPC2	-0.373059	0.000408267	0.00137117	87	87
ANAPC4	0.59018	2.71542e-09	1.24081e-07	87	87
ANAPC7	-0.380094	0.000311525	0.00109028	87	87
ANG	-0.503991	9.37023e-07	9.14749e-06	87	87
ANGEL2	0.30546	0.00415589	0.010037	87	87
ANGPTL3	0.548583	0.000372054	0.00126571	87	39
ANK1	0.255395	0.0171897	0.0340541	87	87
ANK3	0.224065	0.0371524	0.0661795	87	87
ANKFY1	0.372658	0.000414537	0.0013884	87	87
ANKHD1	0.393216	0.000185209	0.000702509	87	87
ANKLE2	-0.476635	4.06246e-06	2.94196e-05	87	87
ANKRD10	0.357679	0.000898998	0.0026981	87	84
ANKRD11	0.302625	0.00655178	0.0148058	87	80
ANKRD12	0.280825	0.011857	0.0247383	87	80
ANKRD13A	0.29365	0.00593693	0.0136294	87	87
ANKRD13D	0.364621	0.000560484	0.00180218	87	87
ANKRD16	0.236932	0.0273584	0.0508361	87	87
ANKRD17	0.211034	0.0499163	0.0849363	87	87
ANKRD20A3	0.393727	0.00139484	0.0039385	87	64
ANKRD28	0.225815	0.0356685	0.0639575	87	87
ANKRD32	0.464913	0.000459104	0.00151576	87	54
ANKRD40	-0.349819	0.00145512	0.0040803	87	81
ANKRD49	0.498815	1.9224e-06	1.61578e-05	87	84
ANKRD50	0.244806	0.0225241	0.043121	87	87
ANKRD52	0.400069	0.000140011	0.000552157	87	87
ANKRD54	-0.464314	7.58184e-06	4.87411e-05	87	87
ANKS1A	-0.281913	0.00834896	0.0182895	87	87
ANKZF1	0.414668	7.56731e-05	0.000329985	87	87
ANLN	-0.494824	1.55175e-06	1.36311e-05	87	87
ANO10	0.314172	0.00316611	0.00795862	87	87
ANP32A	-0.313443	0.00323997	0.00811701	87	87
ANP32E	0.388368	0.000224973	0.000826287	87	87
ANTXR1	-0.244496	0.0226995	0.0434206	87	87
ANXA1	0.330028	0.00189172	0.00509044	87	87
ANXA11	0.390829	0.000203898	0.000760945	87	87
ANXA2	0.348181	0.00101552	0.00299881	87	87
ANXA3	0.354159	0.000820975	0.00250409	87	87
ANXA4	0.378436	0.000332206	0.00114984	87	87
ANXA5	0.436047	2.92627e-05	0.000147419	87	87
ANXA9	0.267679	0.0124031	0.0257287	87	87
AOAH	-0.381021	0.00103961	0.00306065	87	72
AP1B1	0.598363	9.87006e-10	6.15803e-08	87	87
AP1G1	0.352118	0.0008832	0.00266136	87	87
AP1G2	0.376741	0.000354643	0.00121369	87	87
AP1M1	0.341966	0.00126158	0.00361039	87	87
AP1M2	0.334858	0.00160867	0.00442918	87	87
AP1S1	0.444959	1.9344e-05	0.00010483	87	87
AP1S2	0.425731	4.66276e-05	0.000218396	87	87
AP1S3	0.486495	5.50638e-06	3.768e-05	87	81
AP2A1	0.234016	0.0293604	0.054122	87	87
AP2A2	0.619778	1e-12	1e-10	87	87
AP2B1	0.476908	4.00559e-06	2.91378e-05	87	87
AP3D1	0.248086	0.0207373	0.0400787	87	87
AP3M1	0.57724	8.6279e-09	2.97785e-07	87	87
AP3M2	0.565812	2.03284e-08	5.33307e-07	87	87
AP3S2	0.31638	0.0241265	0.0456854	87	51
AP4E1	0.261227	0.0147478	0.0298856	87	87
AP4S1	0.34213	0.00125444	0.00359419	87	87
AP5B1	0.65273	1e-12	1e-10	87	87
AP5M1	0.455165	1.1882e-05	6.98352e-05	87	87
AP5Z1	0.256561	0.0166751	0.0331629	87	87
APBA2	0.434715	0.000302947	0.00106678	87	66
APBB1	0.416764	6.9123e-05	0.00030539	87	87
APC	-0.492947	1.71781e-06	1.47568e-05	87	87
APCS	0.291882	0.00625512	0.0142412	87	87
APEH	0.301141	0.00474256	0.0112556	87	87
API5	0.330211	0.00188027	0.00506663	87	87
APIP	0.329755	0.00190902	0.00512847	87	87
APITD1	0.281188	0.0112169	0.0235696	87	81
APLF	-0.398655	0.00144417	0.00405427	87	62
APOA1BP	0.444922	1.93772e-05	0.000104952	87	87
APOBEC3A_B	-0.345249	0.0134828	0.0276678	87	51
APOBEC3B	0.486655	6.5115e-05	0.000290185	87	63
APOBEC3C	0.252296	0.0186239	0.0365015	87	87
APOC3	0.410695	8.97044e-05	0.000379771	87	87
APOC4-APOC2	0.331651	0.00179199	0.00485698	87	87
APOD	-0.258202	0.0159741	0.0319909	87	87
APOE	-0.435409	3.01303e-05	0.000151008	87	87
APOH	0.394656	0.000174719	0.000668713	87	87
APOL1	-0.272837	0.0107696	0.0227673	87	87
APOL2	-0.590727	2.56472e-09	1.20012e-07	87	87
APOM	-0.309798	0.00363294	0.00897675	87	87
APOO	0.597288	1.15826e-09	6.95234e-08	87	87
APOOL	0.332853	0.00172113	0.00468975	87	87
APPBP2	0.292505	0.00957878	0.0205943	87	78
APPL1	0.258511	0.0158446	0.03181	87	87
APPL2	0.405008	0.000114036	0.000463817	87	87
APRT	0.458027	1.03376e-05	6.26498e-05	87	87
APTX	0.258803	0.0157235	0.0316126	87	87
AQP1	-0.431644	0.000518952	0.00168534	87	62
AR	-0.295199	0.00567002	0.0131084	87	87
ARAF	-0.246045	0.0218342	0.041957	87	87
ARAP1	0.496792	1.39403e-06	1.2563e-05	87	87
ARAP2	0.284193	0.0191356	0.037399	87	68
ARAP3	0.315925	0.00501043	0.0118136	87	78
ARCN1	-0.4659	7.00543e-06	4.55774e-05	87	87
ARF1	0.640647	1e-12	1e-10	87	87
ARF3	0.464697	7.43875e-06	4.79797e-05	87	87
ARF4	0.56625	1.97038e-08	5.23174e-07	87	87
ARF5	0.444831	1.94605e-05	0.000105286	87	87
ARF6	0.642105	1e-12	1e-10	87	87
ARFGEF2	-0.356638	0.000750816	0.00232285	87	87
ARFIP1	0.439236	2.52648e-05	0.000130314	87	87
ARFIP2	0.305825	0.00410949	0.00994472	87	87
ARFRP1	0.431034	3.67604e-05	0.000179253	87	87
ARG1	0.665975	1e-12	1e-10	87	67
ARGLU1	-0.592768	2.0521e-09	1.00367e-07	87	87
ARHGAP1	0.436885	2.8158e-05	0.000142741	87	87
ARHGAP10	0.396606	0.000161387	0.000623571	87	87
ARHGAP12	-0.362561	0.000604808	0.00192435	87	87
ARHGAP15	-0.41403	7.77786e-05	0.000337503	87	87
ARHGAP18	-0.309725	0.00364122	0.00899264	87	87
ARHGAP21	-0.372476	0.000417417	0.00139516	87	87
ARHGAP22	0.465546	0.00075044	0.00232243	87	50
ARHGAP26	0.213057	0.0477248	0.0817072	87	87
ARHGAP30	-0.377597	0.000343135	0.00118137	87	87
ARHGAP44	0.456541	4.14203e-05	0.000197506	87	76
ARHGAP5	0.294671	0.00575986	0.013294	87	87
ARHGAP6	0.375463	0.000707092	0.00220158	87	79
ARHGDIA	0.402384	0.000127221	0.000508519	87	87
ARHGEF10	0.299355	0.005006	0.011806	87	87
ARHGEF10L	0.403076	0.000123611	0.000497561	87	87
ARHGEF11	0.295291	0.00565465	0.013076	87	87
ARHGEF12	-0.293413	0.00597873	0.0137081	87	87
ARHGEF16	0.21672	0.0439594	0.0763076	87	87
ARHGEF17	-0.24373	0.0231378	0.0441223	87	87
ARHGEF18	0.391886	0.000195418	0.000734082	87	87
ARHGEF26	-0.298531	0.0177982	0.0350739	87	63
ARHGEF37	0.220712	0.0401418	0.0707021	87	87
ARHGEF39	0.364618	0.00161946	0.00445134	87	73
ARHGEF5	-0.292028	0.00622832	0.0142001	87	87
ARHGEF6	-0.323686	0.00233174	0.00610898	87	87
ARHGEF7	-0.438343	2.63293e-05	0.000134451	87	87
ARID1A	-0.543395	9.07486e-08	1.54957e-06	87	87
ARID1B	-0.495079	1.53039e-06	1.34921e-05	87	87
ARID4A	-0.231155	0.0314442	0.0574357	87	87
ARID4B	-0.266603	0.0127696	0.0263991	87	87
ARID5A	0.327283	0.034882	0.0627969	87	42
ARIH1	-0.595794	1.42094e-09	7.99421e-08	87	87
ARL1	0.671448	1e-12	1e-10	87	87
ARL14EP	0.498943	1.2391e-06	1.14423e-05	87	87
ARL15	0.405953	0.000145149	0.000568046	87	84
ARL2	0.484235	2.73396e-06	2.13903e-05	87	87
ARL2BP	-0.288456	0.0069152	0.0155297	87	87
ARL3	0.541882	9.98345e-08	1.66385e-06	87	87
ARL4C	0.31788	0.0382564	0.0677615	87	43
ARL5A	0.586464	3.23125e-08	7.38257e-07	87	78
ARL6	0.579992	6.89997e-09	2.53807e-07	87	87
ARL6IP1	-0.550995	5.56821e-08	1.09045e-06	87	87
ARL6IP4	-0.313115	0.0032737	0.00818678	87	87
ARL6IP5	-0.21508	0.0456136	0.0787175	87	87
ARL6IP6	-0.435111	0.000173038	0.000663326	87	71
ARL8B	0.364457	0.000563902	0.00181137	87	87
ARMC1	0.497612	1.3329e-06	1.21585e-05	87	87
ARMC7	0.384003	0.000343671	0.00118238	87	84
ARMC8	0.317981	0.00280428	0.00718076	87	87
ARMC9	0.374645	0.000384317	0.00130016	87	87
ARMCX3	0.298735	0.0051004	0.0119996	87	87
ARNT	0.286324	0.00735647	0.0163883	87	87
ARNTL	-0.342164	0.00186899	0.00504043	87	81
ARPC3	-0.298024	0.00521063	0.0122205	87	87
ARPC4	0.640501	1e-12	1e-10	87	87
ARPC5	-0.23203	0.0307942	0.0563701	87	87
ARPC5L	0.537654	1.29979e-07	2.00807e-06	87	87
ARPP19	-0.494769	1.55637e-06	1.36347e-05	87	87
ARRB1	0.340927	0.00130764	0.00372359	87	87
ARSA	0.445451	1.8901e-05	0.000102715	87	87
ARV1	-0.511281	2.42993e-05	0.000126203	87	63
ARVCF	0.427262	4.35512e-05	0.00020637	87	87
ASB1	-0.500081	0.000167799	0.000644763	87	53
ASB3	0.377349	0.0239303	0.0453669	87	36
ASB6	0.489643	3.10769e-06	2.36549e-05	87	84
ASB9	0.453457	5.31444e-05	0.000244218	87	75
ASCC2	0.466829	6.687e-06	4.38575e-05	87	87
ASF1A	0.345666	0.00110928	0.0032393	87	87
ASF1B	0.310357	0.00421173	0.0101517	87	84
ASGR2	0.363415	0.0217317	0.0417815	87	40
ASH1L	-0.276095	0.014021	0.0286513	87	79
ASMTL	-0.254064	0.0177934	0.0350716	87	87
ASNA1	0.6477	1e-12	1e-10	87	87
ASNS	0.333327	0.00169393	0.00462727	87	87
ASPM	0.2274	0.034367	0.0619664	87	87
ASRGL1	0.354761	0.000803421	0.00245825	87	87
ASS1	0.217121	0.0435627	0.0757812	87	87
ASTE1	0.692773	9.48634e-08	1.60296e-06	87	50
ASUN	0.403878	0.000119549	0.000483211	87	87
ASXL2	-0.245167	0.0276253	0.0513026	87	81
ATAD3A	0.221532	0.0393927	0.0695464	87	87
ATAD3B	0.373427	0.00214716	0.00568507	87	66
ATAT1	-0.33956	0.00137057	0.00388123	87	87
ATF1	-0.566578	1.92467e-08	5.17481e-07	87	87
ATF2	0.222735	0.0383153	0.0678534	87	87
ATF7IP	0.26808	0.0122687	0.0255044	87	87
ATG101	0.545163	8.11141e-08	1.43804e-06	87	87
ATG14	-0.405464	0.000111881	0.000456577	87	87
ATG16L1	-0.319695	0.00265404	0.00683585	87	87
ATG2B	0.21415	0.0465738	0.0800464	87	87
ATG3	0.401746	0.000130633	0.000519384	87	87
ATG4A	0.583582	5.07956e-09	1.98552e-07	87	87
ATG4B	0.518171	4.18002e-07	4.96753e-06	87	87
ATG4C	0.302326	0.00626816	0.0142642	87	81
ATG7	0.588321	3.27434e-09	1.46863e-07	87	87
ATHL1	0.42595	4.6176e-05	0.000216802	87	87
ATIC	0.318473	0.00276036	0.00708321	87	87
ATL1	-0.399851	0.000141279	0.000556032	87	87
ATL2	-0.340289	0.00133667	0.00379406	87	87
ATL3	-0.279033	0.009059	0.0196285	87	87
ATN1	-0.52958	2.12812e-07	2.9297e-06	87	87
ATOX1	0.467723	6.39395e-06	4.23061e-05	87	87
ATP13A2	0.357411	0.0241316	0.0456863	87	40
ATP13A3	0.30701	0.00396186	0.0096402	87	87
ATP1A1	-0.401855	0.000130042	0.000517881	87	87
ATP2A2	-0.423088	5.24206e-05	0.000241348	87	87
ATP2A3	-0.303729	0.00438277	0.0105068	87	87
ATP2B4	-0.232467	0.0304735	0.0558987	87	87
ATP2C1	-0.372822	0.000411962	0.00138168	87	87
ATP5A1	0.514726	5.10151e-07	5.78639e-06	87	87
ATP5B	0.594882	1.5963e-09	8.55612e-08	87	87
ATP5C1	-0.344591	0.00115172	0.00334417	87	87
ATP5D	0.530838	1.97254e-07	2.77038e-06	87	87
ATP5E	-0.632135	1e-12	1e-10	87	87
ATP5F1	-0.230043	0.0322869	0.0586942	87	87
ATP5H	0.41824	6.48309e-05	0.000289316	87	87
ATP5I	0.439637	2.48001e-05	0.000128325	87	87
ATP5J	0.546821	7.2954e-08	1.33974e-06	87	87
ATP5J2-PTCD1	0.262412	0.0142904	0.0291164	87	87
ATP5O	0.44228	2.1932e-05	0.000115761	87	87
ATP5S	0.258274	0.0159435	0.031956	87	87
ATP6AP1	0.46878	6.06273e-06	4.05557e-05	87	87
ATP6AP2	0.593041	1.98907e-09	9.86839e-08	87	87
ATP6V0A4	0.517326	2.86291e-06	2.2203e-05	87	75
ATP6V0D1	0.373606	0.000399858	0.00134618	87	87
ATP6V1A	0.457717	1.04952e-05	6.3447e-05	87	87
ATP6V1B2	0.512557	5.77724e-07	6.42627e-06	87	87
ATP6V1D	0.364657	0.000559727	0.00180034	87	87
ATP6V1F	0.377743	0.000341211	0.00117599	87	87
ATP6V1H	-0.276536	0.00971716	0.0208457	87	87
ATP8	-0.301448	0.00549381	0.0127708	87	84
ATP9A	-0.352191	0.000880905	0.00265691	87	87
ATP9B	-0.276626	0.031245	0.0571416	87	61
ATPAF1	0.520285	3.69513e-07	4.49476e-06	87	87
ATPAF2	0.450919	1.45785e-05	8.32704e-05	87	87
ATPIF1	-0.575709	9.73607e-09	3.22317e-07	87	87
ATR	0.39338	0.000183985	0.000698654	87	87
ATRIP	0.48141	3.17074e-06	2.40349e-05	87	87
ATRX	-0.545072	8.15863e-08	1.44378e-06	87	87
ATXN10	0.424109	5.01079e-05	0.000231467	87	87
ATXN1L	-0.518936	3.99788e-07	4.79794e-06	87	87
ATXN2	-0.552836	4.93464e-08	9.9645e-07	87	87
ATXN2L	-0.574707	1.05251e-08	3.40334e-07	87	87
ATXN3	-0.317544	0.00284385	0.00725726	87	87
ATXN7	-0.37465	0.00224671	0.00591325	87	65
ATXN7L3	-0.332664	0.00542901	0.0126534	87	69
AUH	0.288675	0.00687129	0.0154382	87	87
AUP1	-0.356146	0.000764292	0.00235678	87	87
AUTS2	-0.242098	0.0267371	0.0498529	87	84
AVEN	-0.264307	0.0135843	0.0278643	87	87
AVL9	0.334075	0.00165181	0.00452876	87	87
AXIN1	-0.496003	3.41996e-06	2.55656e-05	87	81
AZI2	-0.436575	2.85616e-05	0.000144561	87	87
B3GALT6	-0.371016	0.00292476	0.00742481	87	63
B3GALTL	0.359262	0.000682546	0.00213265	87	87
B3GNT2	0.279336	0.0102844	0.021923	87	84
B4GALT3	-0.458155	1.47335e-05	8.40226e-05	87	84
B9D1	0.347976	0.0305278	0.0559666	87	39
BAD	-0.449296	1.57527e-05	8.86249e-05	87	87
BAG2	0.274459	0.0102965	0.0219386	87	87
BAG3	-0.456204	1.12978e-05	6.70085e-05	87	87
BAG5	0.574889	1.03777e-08	3.37813e-07	87	87
BAHD1	-0.431429	9.39638e-05	0.000394743	87	78
BAK1	0.406188	0.000190559	0.000717768	87	81
BANF1	0.392706	0.000189065	0.000713521	87	87
BAP1	0.418143	8.77372e-05	0.000372577	87	84
BARX2	0.484827	0.00263611	0.00679843	87	37
BASP1	-0.560618	2.92347e-08	6.87297e-07	87	87
BAX	0.334038	0.00165384	0.0045305	87	87
BAZ1A	-0.336262	0.00153395	0.00426326	87	87
BAZ2A	-0.505887	8.42804e-07	8.47419e-06	87	87
BBC3	-0.557746	1.10305e-07	1.77749e-06	87	81
BBIP1	-0.362245	0.0118075	0.0246403	87	48
BBS1	0.455056	1.19451e-05	7.00989e-05	87	87
BBS4	0.305177	0.0201944	0.0391929	87	58
BBS5	-0.537805	0.000602375	0.00191786	87	38
BBX	-0.257782	0.0161508	0.0322916	87	87
BCAP29	-0.610206	4.23472e-10	2.86226e-08	87	84
BCAP31	-0.517569	4.32862e-07	5.10054e-06	87	87
BCAR1	-0.333145	0.00170434	0.00465051	87	87
BCAS1	-0.216173	0.0445052	0.0770626	87	87
BCAS2	0.441514	2.2729e-05	0.00011945	87	87
BCAS3	-0.261701	0.0145634	0.0295919	87	87
BCAS4	0.388064	0.00082524	0.00251473	87	72
BCAT1	0.469126	5.95779e-06	4.00464e-05	87	87
BCAT2	0.331687	0.0017898	0.00485241	87	87
BCCIP	0.280564	0.00867515	0.0188936	87	87
BCHE	0.352373	0.000875193	0.002643	87	87
BCKDHA	0.277849	0.00936621	0.0201863	87	87
BCKDHB	0.39708	0.000158293	0.000613322	87	87
BCKDK	0.246464	0.021605	0.0415657	87	87
BCL11B	-0.392262	0.00356812	0.00882779	87	54
BCL2L1	0.334968	0.00160273	0.00441658	87	87
BCL2L12	0.366761	0.026189	0.0490093	87	37
BCL2L13	0.385872	0.000248404	0.000897093	87	87
BCL6	-0.428619	0.000708495	0.00220453	87	60
BCL7A	-0.468342	6.19777e-06	4.12888e-05	87	87
BCL9	0.232385	0.0370518	0.0660607	87	81
BCL9L	-0.229496	0.0327083	0.0593494	87	87
BCLAF1	-0.605016	1.98064e-10	1.41747e-08	87	87
BCS1L	0.223609	0.0375473	0.0667485	87	87
BDH1	0.451648	1.4078e-05	8.07909e-05	87	87
BECN1	-0.233196	0.0299453	0.0550543	87	87
BICC1	0.359736	0.000670843	0.00210487	87	87
BICD1	-0.290412	0.0075555	0.0167665	87	84
BICD2	-0.281293	0.00849746	0.0185856	87	87
BID	0.340672	0.00131918	0.00374988	87	87
BIN1	0.240395	0.0251331	0.0472697	87	87
BIN3	-0.439929	2.44671e-05	0.000126872	87	87
BIRC2	-0.290479	0.00651839	0.0147372	87	87
BIRC5	0.398146	0.000341186	0.00117599	87	78
BLNK	-0.527849	2.3614e-07	3.21897e-06	87	87
BLOC1S1	0.448622	1.62665e-05	9.06771e-05	87	87
BLOC1S3	-0.513906	5.34771e-07	6.0312e-06	87	87
BLOC1S4	0.361832	0.000621253	0.00196703	87	87
BLOC1S5	-0.581304	6.18243e-09	2.33231e-07	87	87
BLVRA	0.289713	0.00666609	0.0150222	87	87
BLVRB	0.315995	0.00298806	0.00755201	87	87
BMS1	-0.28924	0.00675901	0.0152105	87	87
BNIP3	-0.534223	2.51834e-05	0.000130032	87	57
BNIP3L	-0.584764	2.41376e-07	3.26747e-06	87	69
BOD1	-0.344572	0.00115245	0.0033453	87	87
BOD1L1	-0.595393	1.49662e-09	8.31516e-08	87	87
BOLA1	0.468324	6.20346e-06	4.12984e-05	87	87
BOLA2	-0.253663	0.0179789	0.0353942	87	87
BOLA3	-0.54006	1.11916e-07	1.79749e-06	87	87
BPI	0.34111	0.00129945	0.00370666	87	87
BPIFB1	0.463476	7.90439e-06	5.02505e-05	87	87
BPTF	-0.554987	4.27925e-08	8.94289e-07	87	87
BRAF	0.558923	3.2829e-08	7.46553e-07	87	87
BRAP	-0.467103	6.59597e-06	4.34068e-05	87	87
BRAT1	0.397317	0.000156767	0.000608377	87	87
BRD1	-0.546821	7.2954e-08	1.33974e-06	87	87
BRD2	-0.40869	9.767e-05	0.000407119	87	87
BRD3	-0.242856	0.0236476	0.0449272	87	87
BRD4	-0.564719	2.19683e-08	5.67113e-07	87	87
BRD7	-0.214788	0.0459131	0.0790924	87	87
BRF1	-0.22251	0.0396759	0.0699955	87	86
BRIX1	-0.23819	0.0265317	0.049522	87	87
BRPF1	-0.618794	1e-12	1e-10	87	87
BRWD1	-0.550959	5.58149e-08	1.09086e-06	87	87
BRWD3	0.385801	0.00710592	0.0159212	87	48
BSPRY	-0.371273	0.000436886	0.00144879	87	87
BST2	-0.377415	0.000345554	0.0011876	87	87
BTBD2	-0.515455	4.89172e-07	5.65453e-06	87	87
BTD	0.356036	0.000767317	0.00236338	87	87
BTF3L4	0.235055	0.0286334	0.0529222	87	87
BTG1	0.421561	0.00249168	0.00646018	87	50
BTK	-0.250328	0.0195877	0.0381446	87	87
BTN3A3	0.303128	0.00446414	0.0106703	87	87
BUB3	-0.358114	0.000711682	0.00221304	87	87
BUD13	-0.519684	3.82735e-07	4.62178e-06	87	87
BUD31	-0.452796	1.33224e-05	7.7045e-05	87	87
BZW1	-0.500365	1.14581e-06	1.07543e-05	87	87
BZW2	-0.410075	9.20995e-05	0.00038839	87	87
C10orf11	-0.597185	3.13329e-09	1.41843e-07	87	84
C10orf118	-0.368885	0.000478026	0.00156971	87	87
C10orf2	0.273604	0.0265289	0.049522	87	66
C10orf32	0.513469	5.48358e-07	6.17014e-06	87	87
C10orf35	-0.31957	0.00917033	0.01983	87	66
C10orf54	-0.284715	0.0123253	0.0255946	87	77
C10orf76	0.463476	7.90439e-06	5.02505e-05	87	87
C11orf30	-0.455511	1.16841e-05	6.89223e-05	87	87
C11orf31	0.359098	0.00068664	0.00214407	87	87
C11orf52	-0.292991	0.00856009	0.0186856	87	80
C11orf54	0.405756	0.000110521	0.000452166	87	87
C11orf68	0.406867	0.000105478	0.000435744	87	87
C11orf73	0.442845	2.13606e-05	0.000113546	87	87
C11orf83	0.417019	6.83627e-05	0.000302718	87	87
C12orf10	0.445706	1.86751e-05	0.000101886	87	87
C12orf45	-0.530874	1.9682e-07	2.77038e-06	87	87
C12orf5	0.397627	0.000154791	0.000601671	87	87
C12orf57	0.443355	2.08565e-05	0.00011117	87	87
C12orf73	-0.362134	0.00589873	0.013563	87	57
C12orf75	-0.506103	9.04463e-06	5.62501e-05	87	71
C14orf119	0.487618	3.44949e-06	2.57271e-05	87	84
C14orf142	0.515054	5.00607e-07	5.72551e-06	87	87
C14orf166	0.402912	0.000124457	0.000500232	87	87
C15orf38	-0.545947	7.71573e-08	1.38812e-06	87	87
C15orf40	0.355234	0.000789834	0.00242353	87	87
C15orf48	0.268408	0.0121598	0.025305	87	87
C15orf52	-0.502541	1.57597e-06	1.37816e-05	87	84
C15orf57	-0.284756	0.00769652	0.0170075	87	87
C16orf13	-0.319111	0.00270435	0.00695047	87	87
C16orf45	-0.367611	0.0219007	0.0420682	87	39
C16orf58	-0.369596	0.000465421	0.00153453	87	87
C16orf62	0.481774	3.11089e-06	2.36549e-05	87	87
C16orf70	0.476854	4.01691e-06	2.91548e-05	87	87
C17orf103	0.548941	1.65182e-05	9.19218e-05	87	56
C17orf49	0.514836	5.0695e-07	5.76351e-06	87	87
C17orf59	-0.413775	7.8636e-05	0.000340464	87	87
C17orf62	-0.447583	1.7089e-05	9.45578e-05	87	87
C17orf80	-0.475159	4.38295e-06	3.14133e-05	87	87
C17orf85	-0.644948	1e-12	1e-10	87	87
C17orf89	-0.624426	1e-12	1e-10	87	87
C17orf97	-0.452101	1.95617e-05	0.000105716	87	84
C18orf21	-0.379383	0.00297151	0.00752191	87	60
C18orf32	-0.578576	1.51417e-08	4.36055e-07	87	84
C18orf8	0.33761	0.00146513	0.00410009	87	87
C19orf10	-0.219035	0.0417103	0.073055	87	87
C19orf12	0.403771	0.000209411	0.0007797	87	81
C19orf33	-0.382918	0.000389219	0.00131491	87	83
C19orf43	-0.584767	4.57087e-09	1.84138e-07	87	87
C19orf47	-0.54817	6.68909e-08	1.24722e-06	87	87
C19orf52	-0.457534	1.0589e-05	6.38157e-05	87	87
C19orf53	-0.522071	3.32751e-07	4.16281e-06	87	87
C19orf54	0.407795	0.000316294	0.00110182	87	75
C19orf55	0.516062	0.000155338	0.000603313	87	50
C19orf66	-0.573613	1.14475e-08	3.65306e-07	87	87
C19orf70	0.564209	2.27734e-08	5.80245e-07	87	87
C1D	-0.402162	0.000387895	0.00131181	87	75
C1QA	-0.4887	2.15764e-06	1.77218e-05	87	87
C1QBP	0.467176	6.5719e-06	4.32776e-05	87	87
C1QC	-0.467832	6.35891e-06	4.2189e-05	87	87
C1QTNF3	-0.38866	0.000222374	0.000818905	87	87
C1QTNF5	-0.298717	0.0105008	0.0223153	87	73
C1RL	-0.316614	0.0029296	0.00743516	87	87
C1S	0.254392	0.0176429	0.0348313	87	87
C1orf109	0.495135	8.39149e-06	5.28979e-05	87	75
C1orf116	-0.36493	0.00055408	0.00178513	87	87
C1orf122	-0.459685	9.53104e-06	5.85642e-05	87	87
C1orf131	-0.265199	0.0169666	0.0336736	87	81
C1orf174	-0.437067	2.79231e-05	0.000141697	87	87
C1orf21	-0.501764	3.94915e-06	2.8835e-05	87	78
C1orf226	0.262758	0.0141591	0.0288911	87	87
C1orf27	-0.304075	0.00433653	0.0104062	87	87
C1orf50	0.608333	1e-12	1e-10	87	87
C1orf85	0.451447	1.4214e-05	8.14274e-05	87	87
C2	0.353576	0.000838332	0.00254904	87	87
C20orf24	-0.546161	2.21051e-07	3.03027e-06	87	81
C21orf2	-0.50084	1.72606e-06	1.48016e-05	87	84
C21orf33	0.392378	0.000191583	0.000720788	87	87
C2CD2L	-0.30793	0.0078269	0.0172625	87	74
C2CD5	-0.274677	0.0102341	0.0218296	87	87
C2orf43	0.366935	0.00051424	0.00167338	87	87
C2orf47	-0.512576	5.77122e-07	6.42627e-06	87	87
C2orf54	0.52967	9.41588e-06	5.81134e-05	87	64
C2orf76	0.49127	1.88023e-06	1.58994e-05	87	87
C3	0.355143	0.00079243	0.00242767	87	87
C3orf17	-0.27075	0.0129603	0.0267365	87	84
C3orf58	0.469086	0.000126269	0.000505961	87	63
C4B	0.287618	0.00708581	0.0158798	87	87
C4BPB	0.224411	0.0368547	0.0657695	87	87
C4orf27	0.460469	9.17089e-06	5.69262e-05	87	87
C4orf3	-0.447631	5.37071e-05	0.000246223	87	77
C4orf32	-0.254239	0.0249473	0.0470111	87	78
C4orf33	-0.231319	0.0313214	0.0572599	87	87
C5AR1	-0.333204	0.00957756	0.0205943	87	60
C5orf24	-0.501604	1.06995e-06	1.01897e-05	87	87
C5orf30	0.340549	0.00161461	0.00444304	87	84
C5orf45	-0.228476	0.0335074	0.0606185	87	87
C6orf132	-0.546074	7.65305e-08	1.38452e-06	87	87
C6orf211	0.256488	0.0167069	0.0332125	87	87
C6orf47	-0.456017	4.77439e-05	0.00022259	87	75
C6orf57	-0.512767	9.03478e-07	8.88237e-06	87	84
C7orf26	0.216219	0.0483955	0.0827245	87	84
C7orf50	-0.331833	0.00178109	0.00483282	87	87
C7orf55-LUC7L2	-0.597252	1.16432e-09	6.95234e-08	87	87
C8A	-0.254101	0.0177767	0.0350598	87	87
C8G	0.257217	0.0163916	0.0326992	87	87
C8orf33	-0.402603	0.000126071	0.000505373	87	87
C8orf59	-0.535121	1.51948e-07	2.25788e-06	87	87
C8orf82	0.433094	3.34849e-05	0.000165184	87	87
C9orf114	-0.462893	8.13635e-06	5.15232e-05	87	87
C9orf117	0.515291	1.28622e-05	7.46965e-05	87	66
C9orf152	0.391876	0.00978871	0.0209807	87	43
C9orf16	0.34351	0.0060818	0.0139051	87	63
C9orf78	-0.521543	3.43252e-07	4.25938e-06	87	87
C9orf89	-0.223154	0.0379457	0.0673214	87	87
CA1	0.228767	0.0332774	0.0602697	87	87
CA5B	0.283102	0.0092725	0.0200109	87	84
CA8	0.291682	0.00629215	0.0143088	87	87
CAAP1	0.23952	0.0256802	0.0481869	87	87
CAB39	-0.296785	0.00540792	0.0126163	87	87
CABIN1	-0.453397	1.29419e-05	7.51126e-05	87	87
CABLES1	0.411642	8.61532e-05	0.000367454	87	87
CAD	0.461945	8.52701e-06	5.35441e-05	87	87
CADM4	0.365568	0.000541107	0.00174796	87	87
CADPS2	0.504848	8.93269e-07	8.84455e-06	87	87
CALCOCO1	-0.430287	3.80213e-05	0.000184569	87	87
CALD1	-0.605435	1.61341e-10	1.17189e-08	87	87
CALM2	0.463458	7.91154e-06	5.02631e-05	87	87
CALML5	0.224903	0.036435	0.0651281	87	87
CALR	0.327295	0.00207123	0.00551253	87	87
CALU	0.214278	0.046441	0.0798605	87	87
CAMK1	0.387749	0.000230589	0.000843097	87	87
CAMK1D	0.212146	0.0487019	0.0831752	87	87
CAMK2D	-0.341018	0.00130354	0.00371409	87	87
CAMK4	-0.30075	0.00766722	0.0169758	87	78
CAMKK2	-0.367026	0.000512493	0.00166826	87	87
CAMLG	-0.460614	1.88947e-05	0.000102715	87	81
CAMSAP1	-0.551888	5.25197e-08	1.04749e-06	87	87
CANT1	0.331906	0.00177674	0.00482237	87	87
CAPG	0.271123	0.0112899	0.0236923	87	87
CAPN1	0.510844	6.37014e-07	6.84333e-06	87	87
CAPN2	0.282806	0.00813896	0.0178778	87	87
CAPN5	0.355822	0.00264422	0.00681391	87	70
CAPNS1	0.406867	0.000105478	0.000435744	87	87
CAPRIN1	-0.313407	0.0032437	0.00812427	87	87
CAPZA1	0.557811	3.54013e-08	7.90277e-07	87	87
CAPZA2	0.600605	6.72926e-10	4.33748e-08	87	87
CAPZB	-0.243493	0.0232749	0.044297	87	87
CARD16	-0.485511	2.55594e-06	2.03243e-05	87	87
CARD8	0.443865	2.03637e-05	0.000109081	87	87
CARD9	0.367464	0.000504184	0.00164506	87	87
CARHSP1	-0.294634	0.0057661	0.0133021	87	87
CARKD	0.470876	5.45326e-06	3.74042e-05	87	87
CARM1	0.556517	3.86274e-08	8.37328e-07	87	87
CARTPT	0.38219	0.000287089	0.00101646	87	87
CASC3	-0.499417	1.20724e-06	1.11905e-05	87	87
CASC4	-0.307725	0.00455938	0.0108686	87	84
CASP1	0.344026	0.0011746	0.0034025	87	87
CASP10	0.422068	5.48326e-05	0.000250645	87	87
CASP14	0.278869	0.009101	0.0197063	87	87
CASP2	0.212546	0.0482699	0.0825679	87	87
CASP3	0.458373	1.01641e-05	6.18292e-05	87	87
CASP4	-0.211508	0.0493957	0.0841534	87	87
CASP8	0.356109	0.000765299	0.00235792	87	87
CASP8AP2	-0.304277	0.0359193	0.0643598	87	48
CASP9	0.307538	0.00389754	0.0095261	87	87
CAST	-0.55854	3.36946e-08	7.60903e-07	87	87
CASZ1	-0.304895	0.00422875	0.0101852	87	87
CAV1	-0.561803	2.69394e-08	6.45817e-07	87	87
CBFB	0.292429	0.00615514	0.014053	87	87
CBL	0.593552	1.87476e-09	9.50368e-08	87	87
CBLB	0.436065	2.92383e-05	0.000147372	87	87
CBLL1	-0.611632	1e-12	1e-10	87	87
CBR1	0.408143	9.99539e-05	0.000415394	87	87
CBR4	0.219818	0.0409709	0.0719412	87	87
CBWD2	0.484946	2.63338e-06	2.08041e-05	87	87
CBX1	0.215681	0.0450012	0.0778107	87	87
CBX4	-0.435864	2.95082e-05	0.000148196	87	87
CBX6	-0.346031	0.00248593	0.00644713	87	75
CBX8	-0.448622	1.62665e-05	9.06771e-05	87	87
CCBL1	0.45933	1.39372e-05	8.02667e-05	87	84
CCBL2	0.391959	0.000194846	0.000732213	87	87
CCDC102A	-0.215116	0.0455763	0.0786933	87	87
CCDC117	-0.373089	0.000516812	0.00167895	87	84
CCDC12	-0.491416	1.86554e-06	1.58027e-05	87	87
CCDC124	-0.592112	2.20863e-09	1.0738e-07	87	87
CCDC127	-0.409036	9.62487e-05	0.000402401	87	87
CCDC130	-0.467396	8.08013e-05	0.000348753	87	67
CCDC132	0.271925	0.0110437	0.023276	87	87
CCDC134	0.488627	2.16605e-06	1.77758e-05	87	87
CCDC137	-0.355685	0.00513362	0.0120526	87	61
CCDC168	0.328042	0.0020207	0.00539277	87	87
CCDC22	0.534319	1.59602e-07	2.34209e-06	87	87
CCDC23	0.242965	0.0235833	0.0448314	87	87
CCDC25	-0.457462	1.06267e-05	6.39639e-05	87	87
CCDC28A	0.307502	0.00390195	0.00952776	87	87
CCDC43	-0.459703	9.52252e-06	5.85487e-05	87	87
CCDC50	-0.48644	2.43321e-06	1.95733e-05	87	87
CCDC51	-0.470712	5.49879e-06	3.768e-05	87	87
CCDC53	0.375519	0.000371664	0.00126483	87	87
CCDC59	-0.346064	0.0107134	0.0226632	87	54
CCDC6	-0.349238	0.00097832	0.00290128	87	87
CCDC74A	-0.416988	0.0119774	0.024968	87	36
CCDC8	-0.421889	7.48874e-05	0.000327292	87	84
CCDC85C	-0.318674	0.00274265	0.0070396	87	87
CCDC86	-0.489411	2.07726e-06	1.72214e-05	87	87
CCDC88A	-0.386947	0.00023805	0.000865821	87	87
CCDC88B	-0.347762	0.00103063	0.00303696	87	87
CCDC88C	-0.365459	0.000543311	0.00175333	87	87
CCDC9	-0.587556	3.52688e-09	1.54898e-07	87	87
CCDC91	-0.474612	4.5076e-06	3.20237e-05	87	87
CCDC93	-0.436211	2.90434e-05	0.000146694	87	87
CCDC94	0.223992	0.0372154	0.0662431	87	87
CCL18	0.343224	0.0012078	0.00348002	87	87
CCL5	-0.343169	0.00121009	0.00348456	87	87
CCM2	0.339342	0.00138089	0.00390477	87	87
CCNA2	-0.252484	0.0232101	0.0442283	87	81
CCNB2	0.249473	0.0436339	0.0758521	87	66
CCND1	0.252911	0.0205167	0.0397075	87	84
CCNT1	-0.59634	1.32136e-09	7.60994e-08	87	87
CCNT2	-0.485401	2.57076e-06	2.03755e-05	87	87
CCNY	0.392907	0.000187541	0.000709145	87	87
CCP110	-0.445506	1.88524e-05	0.000102623	87	87
CCS	0.503299	9.73876e-07	9.44097e-06	87	87
CCT2	0.496227	1.43767e-06	1.28257e-05	87	87
CCT3	0.464077	7.67172e-06	4.9189e-05	87	87
CCT4	0.51119	6.24583e-07	6.75402e-06	87	87
CCT5	0.380003	0.00031263	0.00109335	87	87
CCT6A	0.593133	1.96834e-09	9.82456e-08	87	87
CCT7	0.53277	1.75432e-07	2.52213e-06	87	87
CCZ1B	0.258639	0.0157915	0.0317231	87	87
CD14	0.515182	4.96941e-07	5.69697e-06	87	87
CD151	-0.554257	4.49181e-08	9.24288e-07	87	87
CD163	-0.375046	0.000378469	0.00128439	87	87
CD180	0.246975	0.0213287	0.041083	87	87
CD2	-0.383047	0.000973268	0.00288982	87	72
CD244	0.317455	0.0251054	0.0472359	87	50
CD247	-0.500409	6.82626e-05	0.000302412	87	59
CD248	-0.437632	2.72064e-05	0.000138277	87	87
CD2AP	-0.275315	0.0100541	0.0215069	87	87
CD2BP2	-0.343534	0.00119487	0.00344686	87	87
CD34	-0.520715	4.94665e-07	5.69098e-06	87	85
CD38	-0.291608	0.00662177	0.0149403	87	86
CD3E	-0.371596	0.00396757	0.00965169	87	59
CD4	0.294489	0.00579113	0.0133408	87	87
CD40	-0.407352	0.000241831	0.000877933	87	78
CD44	-0.443464	2.075e-05	0.000110784	87	87
CD46	-0.5152	4.9642e-07	5.69697e-06	87	87
CD47	-0.218105	0.0426017	0.074442	87	87
CD5	-0.283023	0.0287776	0.0531687	87	60
CD53	-0.491139	5.02537e-06	3.50121e-05	87	80
CD55	-0.372512	0.000416839	0.00139419	87	87
CD58	-0.380695	0.000304324	0.00107001	87	87
CD59	-0.524459	2.88997e-07	3.75541e-06	87	87
CD63	-0.383338	0.000274465	0.000977449	87	87
CD68	0.583324	0.000160782	0.00062173	87	38
CD81	0.257217	0.0163916	0.0326992	87	87
CD82	-0.356869	0.00722545	0.0161519	87	56
CD84	0.287194	0.0206768	0.0399996	87	65
CD93	0.417584	6.67069e-05	0.000296059	87	87
CD97	0.449533	1.55758e-05	8.76805e-05	87	87
CD99	-0.548462	6.56434e-08	1.23487e-06	87	87
CDA	0.510461	6.51026e-07	6.93264e-06	87	87
CDAN1	-0.571335	1.35953e-08	4.07149e-07	87	87
CDC123	0.418094	6.52435e-05	0.000290625	87	87
CDC25C	0.354743	0.0012349	0.00354551	87	81
CDC26	-0.308194	0.003819	0.00936988	87	87
CDC37L1	-0.410203	9.16016e-05	0.000387129	87	87
CDC40	-0.290807	0.00645598	0.0146232	87	87
CDC42	0.60826	1e-12	1e-10	87	87
CDC42EP1	0.257345	0.0163369	0.0326303	87	87
CDC42EP2	0.376795	0.000450635	0.00149134	87	84
CDC42EP3	0.34812	0.00189415	0.00509556	87	78
CDC42EP5	-0.296512	0.00545233	0.0126865	87	87
CDC42SE1	-0.61094	2.49541e-08	6.16443e-07	87	72
CDC42SE2	0.529968	5.59406e-07	6.27269e-06	87	81
CDC7	0.338684	0.0144385	0.0293689	87	52
CDC73	-0.492473	1.76231e-06	1.50725e-05	87	87
CDCA5	0.330922	0.00470467	0.0111793	87	72
CDCA7L	-0.70955	1e-12	1e-10	87	66
CDCP1	0.264763	0.0134191	0.0275487	87	87
CDH1	0.296621	0.00543453	0.0126632	87	87
CDH11	-0.382755	0.000280812	0.00099677	87	87
CDH13	-0.230353	0.0320502	0.058351	87	87
CDH3	0.363753	0.000908631	0.00272281	87	81
CDK1	0.278723	0.00913848	0.0197743	87	87
CDK10	-0.433858	0.00252386	0.00653473	87	47
CDK11B	-0.243493	0.0232749	0.044297	87	87
CDK12	-0.428519	4.11671e-05	0.000196604	87	87
CDK13	-0.425549	4.70071e-05	0.00021975	87	87
CDK17	-0.231501	0.0311855	0.0570543	87	87
CDK18	0.479179	1.17218e-05	6.90609e-05	87	78
CDK2	0.438689	2.59116e-05	0.000133016	87	87
CDK2AP1	0.457609	1.51185e-05	8.56013e-05	87	84
CDK5RAP3	-0.253335	0.0181319	0.0356738	87	87
CDK6	0.254119	0.0177683	0.0350527	87	87
CDK7	-0.514471	5.17693e-07	5.85215e-06	87	87
CDK8	-0.344269	0.0210598	0.0406294	87	45
CDKAL1	0.572465	1.249e-08	3.90886e-07	87	87
CDKN1B	-0.52249	3.24641e-07	4.07707e-06	87	87
CDKN1C	0.383168	0.00291932	0.0074168	87	59
CDKN2A	0.407086	0.000104511	0.000432302	87	87
CDKN2AIP	-0.493621	1.65631e-06	1.43064e-05	87	87
CDKN2AIPNL	0.281239	0.00851068	0.0186019	87	87
CDKN2C	-0.292083	0.0062183	0.0141806	87	87
CDNF	0.482499	0.000173267	0.000663938	87	57
CDPF1	0.387108	0.00240459	0.00627115	87	60
CDS2	-0.416645	9.34293e-05	0.000393316	87	84
CDV3	-0.309379	0.00368077	0.00907419	87	87
CDYL	-0.317927	0.0028092	0.00718958	87	87
CDYL2	-0.221181	0.0433798	0.0755638	87	84
CEACAM1	0.411089	0.000157052	0.000608998	87	81
CEBPA	-0.457633	2.16524e-05	0.00011441	87	81
CEBPB	-0.259568	0.0154095	0.0310841	87	87
CEBPD	0.339383	0.0101226	0.0216201	87	57
CEBPG	-0.249322	0.0250377	0.0471449	87	81
CECR5	0.265	0.013334	0.0274028	87	87
CELF1	-0.352974	0.000856581	0.00259642	87	87
CENPB	-0.47833	3.7218e-06	2.74427e-05	87	87
CENPE	0.250519	0.0243319	0.0460206	87	81
CENPH	-0.439783	0.000202735	0.000757474	87	68
CENPL	0.38055	0.0122883	0.0255397	87	43
CENPM	-0.339752	0.0093786	0.0202085	87	58
CENPN	0.419592	0.00290684	0.0073911	87	49
CEP104	0.527935	0.000661597	0.00207921	87	39
CEP120	0.216046	0.0446333	0.077257	87	87
CEP131	-0.494787	1.55483e-06	1.36334e-05	87	87
CEP135	-0.230991	0.0315674	0.057612	87	87
CEP170	-0.382099	0.000288114	0.00101971	87	86
CEP170B	-0.335113	0.00159484	0.00439733	87	87
CEP44	0.471021	5.41309e-06	3.71548e-05	87	87
CEP55	-0.333988	0.00200423	0.00536206	87	84
CEP57	-0.516695	4.55373e-07	5.33994e-06	87	87
CEP63	0.54257	2.72692e-07	3.58179e-06	87	81
CEP68	-0.350642	0.000930854	0.00277574	87	87
CERS2	-0.499253	1.21818e-06	1.12812e-05	87	87
CERS4	-0.478895	3.61438e-06	2.68335e-05	87	87
CES1	0.263523	0.0138725	0.0284015	87	87
CES3	0.41898	0.00295163	0.00748324	87	49
CETN2	-0.419953	6.01619e-05	0.000271091	87	87
CETN3	-0.334731	0.00161562	0.0044433	87	87
CFDP1	-0.383229	0.000275645	0.000980933	87	87
CFHR1	-0.295509	0.00561793	0.0130127	87	87
CFHR3	-0.501312	1.08736e-06	1.03352e-05	87	87
CFHR4	0.295105	0.0164541	0.0327903	87	66
CFP	-0.484964	2.63085e-06	2.0801e-05	87	87
CGGBP1	-0.215025	0.0456697	0.078784	87	87
CGN	-0.400889	0.000135348	0.000535506	87	87
CGREF1	-0.460451	9.17912e-06	5.6941e-05	87	87
CHAC2	0.462328	8.36716e-06	5.27787e-05	87	87
CHAF1A	-0.510881	6.35694e-07	6.8367e-06	87	87
CHAF1B	-0.451265	1.43387e-05	8.20452e-05	87	87
CHAMP1	-0.532132	1.82372e-07	2.59886e-06	87	87
CHCHD1	0.259003	0.0156407	0.0314852	87	87
CHCHD2	-0.342549	0.00123637	0.00354869	87	87
CHCHD3	-0.620216	1e-12	1e-10	87	87
CHCHD4	-0.532514	1.78177e-07	2.55029e-06	87	87
CHCHD6	-0.486878	2.3774e-06	1.92346e-05	87	87
CHD1	-0.465499	7.14715e-06	4.63755e-05	87	87
CHD1L	0.384578	0.000261416	0.00093784	87	87
CHD2	-0.426551	4.49551e-05	0.000212093	87	87
CHD3	-0.326967	0.00209378	0.00556037	87	87
CHD4	-0.543687	8.90889e-08	1.52659e-06	87	87
CHD7	0.312732	0.00331346	0.00827344	87	87
CHEK2	-0.317416	0.00285549	0.00728313	87	87
CHFR	-0.414033	0.00010418	0.0004313	87	84
CHI3L1	0.54105	1.60414e-05	8.9834e-05	87	58
CHI3L2	0.329774	0.0185316	0.0363646	87	51
CHID1	-0.214005	0.0467259	0.0802716	87	87
CHIT1	0.485099	0.000181826	0.000691023	87	56
CHKA	0.49065	1.94385e-06	1.63099e-05	87	87
CHKB	0.276664	0.00968254	0.0207944	87	87
CHM	0.332197	0.00175946	0.00478214	87	87
CHMP1A	-0.65776	1e-12	1e-10	87	87
CHMP1B	-0.570934	1.40075e-08	4.14393e-07	87	87
CHMP2A	-0.577659	8.34368e-09	2.91072e-07	87	87
CHMP2B	-0.59645	1.30193e-09	7.54269e-08	87	87
CHMP3	-0.555734	4.07104e-08	8.63482e-07	87	87
CHMP4A	-0.250565	0.0194694	0.0379751	87	87
CHMP4B	-0.522837	3.18082e-07	4.01543e-06	87	87
CHMP4C	-0.53246	1.78771e-07	2.55503e-06	87	87
CHMP5	0.402347	0.000127414	0.000508967	87	87
CHN1	0.325055	0.00384014	0.00941226	87	78
CHN2	0.457092	0.000135328	0.000535506	87	66
CHORDC1	0.366388	0.000524836	0.00170331	87	87
CHPT1	-0.425564	0.00118823	0.00343482	87	56
CHRAC1	0.56851	1.6741e-08	4.65543e-07	87	87
CHTOP	-0.415998	7.14514e-05	0.00031425	87	87
CHURC1-FNTB	0.459011	9.85155e-06	6.02294e-05	87	87
CIAO1	0.516348	4.64587e-07	5.42836e-06	87	87
CIAPIN1	-0.396005	0.000165394	0.000636781	87	87
CILP	-0.331158	0.00182173	0.0049321	87	87
CINP	0.232066	0.0307674	0.0563422	87	87
CIR1	-0.530692	1.99001e-07	2.78687e-06	87	87
CIRBP	-0.337738	0.00145877	0.00408581	87	87
CISD2	0.260899	0.0148767	0.0301092	87	87
CISD3	-0.593005	1.9974e-09	9.86839e-08	87	87
CIZ1	-0.524295	2.91819e-07	3.78199e-06	87	87
CKAP4	-0.294616	0.00576922	0.0133056	87	87
CKB	0.372676	0.00041425	0.00138792	87	87
CKMT1A	0.230699	0.0317873	0.0579591	87	87
CKMT2	0.375301	0.00159313	0.00439636	87	69
CKS2	-0.236969	0.0273342	0.0508104	87	87
CLASP1	-0.260115	0.0151886	0.0306829	87	87
CLASP2	-0.432966	3.36796e-05	0.000166061	87	87
CLASRP	-0.386028	0.000318146	0.00110708	87	84
CLC	0.286087	0.007407	0.0164933	87	87
CLCA2	0.443513	0.00014091	0.000555031	87	70
CLCC1	-0.548243	6.6577e-08	1.24375e-06	87	87
CLCN3	-0.271135	0.0128285	0.026504	87	84
CLCN7	-0.4092	9.55822e-05	0.000400306	87	87
CLDN3	-0.40972	0.00012448	0.000500232	87	84
CLDN7	0.342294	0.00124734	0.00357655	87	87
CLEC11A	-0.253117	0.0182346	0.0358612	87	87
CLEC16A	-0.430069	3.83979e-05	0.000185841	87	87
CLIC1	0.583674	5.03894e-09	1.98552e-07	87	87
CLIC3	0.247394	0.021104	0.0406986	87	87
CLIC4	0.455767	1.15404e-05	6.81981e-05	87	87
CLIC5	0.251107	0.0349266	0.0628471	87	71
CLINT1	-0.451666	1.40657e-05	8.07909e-05	87	87
CLIP1	-0.515638	4.84057e-07	5.6221e-06	87	87
CLIP2	-0.52393	2.98185e-07	3.83387e-06	87	87
CLN3	0.343869	0.00265413	0.00683585	87	75
CLN5	0.338649	0.00141404	0.00398463	87	87
CLNS1A	0.446508	1.79813e-05	9.84874e-05	87	87
CLOCK	-0.281832	0.0126662	0.026202	87	78
CLP1	-0.260972	0.014848	0.0300635	87	87
CLPB	0.274714	0.0102237	0.0218123	87	87
CLPTM1	-0.403004	0.000123986	0.000498867	87	87
CLSPN	-0.293179	0.0353001	0.0634233	87	52
CLTA	-0.57693	8.84315e-09	2.99897e-07	87	87
CLTB	-0.509568	6.84866e-07	7.19849e-06	87	87
CLTC	0.587191	3.65202e-09	1.57279e-07	87	87
CLU	0.31656	0.00293472	0.00744426	87	87
CLYBL	0.232667	0.0303275	0.0556728	87	87
CMA1	-0.279926	0.00883331	0.0191908	87	87
CMBL	-0.219509	0.0412619	0.0723608	87	87
CMC1	-0.523657	3.03046e-07	3.88424e-06	87	87
CMC4	-0.527885	2.35625e-07	3.21646e-06	87	87
CMPK1	0.428519	4.11671e-05	0.000196604	87	87
CMPK2	0.271032	0.0113182	0.0237363	87	87
CMTM4	-0.462658	4.07606e-05	0.000195334	87	74
CNBP	-0.599894	7.66584e-10	4.84491e-08	87	87
CNDP1	0.342841	0.00122394	0.00352131	87	87
CNDP2	0.480243	3.36967e-06	2.52479e-05	87	87
CNIH4	0.305217	0.00577038	0.0133056	87	81
CNKSR1	0.402821	0.00012493	0.000501833	87	87
CNKSR3	0.477828	0.000456243	0.00150785	87	51
CNN2	-0.222534	0.0384931	0.0681064	87	87
CNOT1	0.358333	0.000706046	0.00219966	87	87
CNOT10	-0.412353	8.35762e-05	0.000358504	87	87
CNOT11	-0.343953	0.00117759	0.0034081	87	87
CNOT2	-0.254064	0.0177934	0.0350716	87	87
CNOT3	-0.450682	1.47447e-05	8.40226e-05	87	87
CNOT6	0.41297	0.000849166	0.00257771	87	63
CNOT6L	0.34501	0.001135	0.0033045	87	87
CNOT7	0.509149	7.0132e-07	7.33153e-06	87	87
CNOT8	-0.233836	0.0325119	0.059059	87	84
CNP	-0.385926	0.000247868	0.000896172	87	87
CNPY3	-0.32436	0.00228092	0.00599682	87	87
CNST	-0.213476	0.0472808	0.0810326	87	87
CNTROB	-0.364876	0.000555206	0.00178816	87	87
COA3	-0.530801	1.97689e-07	2.77249e-06	87	87
COA5	-0.263432	0.0139063	0.0284649	87	87
COA6	-0.337738	0.00145877	0.00408581	87	87
COA7	-0.480699	3.2906e-06	2.47699e-05	87	87
COBL	-0.307939	0.00384937	0.00943251	87	87
COBLL1	-0.362124	0.000614627	0.00194922	87	87
COG2	0.243111	0.0234979	0.0446864	87	87
COG3	0.330429	0.00186661	0.0050354	87	87
COG4	0.258457	0.0158673	0.0318426	87	87
COG5	-0.365823	0.000535996	0.00173375	87	87
COG6	0.436411	2.87775e-05	0.000145578	87	87
COG8	-0.271433	0.0111942	0.0235372	87	87
COIL	-0.290843	0.00644908	0.014611	87	87
COL11A1	-0.233378	0.0298145	0.0548345	87	87
COL16A1	-0.594736	1.62549e-09	8.64529e-08	87	87
COL17A1	-0.287974	0.0350878	0.0631022	87	54
COL18A1	-0.243967	0.0230014	0.0439137	87	87
COL1A1	-0.500674	1.12638e-06	1.05924e-05	87	87
COL1A2	-0.377925	0.00033882	0.00116941	87	87
COL2A1	-0.362142	0.000614215	0.00194855	87	87
COL3A1	-0.369414	0.000468624	0.00154352	87	87
COL4A1	-0.357185	0.000736098	0.00228385	87	87
COL4A2	-0.290333	0.0065463	0.0147968	87	87
COL4A3BP	-0.374225	0.00039052	0.00131881	87	87
COL5A2	-0.24435	0.0227824	0.0435602	87	87
COL5A3	0.263378	0.0139267	0.0285005	87	87
COL6A1	-0.217613	0.04308	0.075116	87	87
COL6A2	-0.249581	0.0199646	0.0387701	87	87
COLEC11	0.348218	0.0282353	0.052256	87	40
COLEC12	-0.453053	1.87154e-05	0.000102048	87	84
COMMD10	0.557101	3.71414e-08	8.20884e-07	87	87
COMMD3	0.594609	1.65129e-09	8.68757e-08	87	87
COMMD3-BMI1	-0.56882	1.63673e-08	4.57766e-07	87	87
COMMD4	0.252278	0.0186326	0.0365112	87	87
COMMD5	0.398721	0.000148003	0.00057759	87	87
COMMD6	0.329846	0.00190323	0.00511718	87	87
COMMD7	0.492199	1.78848e-06	1.52428e-05	87	87
COMMD8	0.48562	2.5412e-06	2.029e-05	87	87
COMMD9	0.495261	1.51531e-06	1.33834e-05	87	87
COMT	0.490432	1.96679e-06	1.6474e-05	87	87
COPA	0.216574	0.0441044	0.0765047	87	87
COPB1	0.562568	2.55447e-08	6.26264e-07	87	87
COPE	0.632828	1e-12	1e-10	87	87
COPG1	0.307884	0.00385591	0.00944378	87	87
COPG2	0.225687	0.035775	0.064113	87	87
COPS2	0.23387	0.0294636	0.0542918	87	87
COPS3	-0.21426	0.04646	0.079879	87	87
COPS4	0.460596	9.11349e-06	5.6606e-05	87	87
COPS5	0.52167	3.40689e-07	4.24031e-06	87	87
COPS6	0.520613	3.62484e-07	4.41559e-06	87	87
COPS7B	0.263851	0.0137512	0.0281888	87	87
COPS8	0.492418	1.76751e-06	1.50905e-05	87	87
COPZ1	0.575381	9.98856e-09	3.28266e-07	87	87
COQ6	0.256816	0.0165644	0.032983	87	87
COQ7	-0.244222	0.0228552	0.0436775	87	87
COQ9	-0.366243	0.000527695	0.00171145	87	87
CORO1C	-0.267023	0.0126256	0.0261236	87	87
CORO2A	-0.22689	0.0347815	0.0626324	87	87
CORO7	0.308741	0.00375463	0.00923524	87	87
COTL1	-0.256762	0.016588	0.0330167	87	87
COX11	0.338866	0.00207797	0.00552593	87	81
COX17	-0.557155	3.70048e-08	8.20884e-07	87	87
COX3	-0.532001	4.99107e-07	5.71506e-06	87	81
COX4I1	-0.433568	3.27709e-05	0.00016232	87	87
COX5A	0.459339	9.69438e-06	5.93804e-05	87	87
COX5B	-0.316177	0.00297076	0.00752191	87	87
COX6A1	0.463786	7.78371e-06	4.96129e-05	87	87
COX6B1	0.255267	0.0172469	0.0341533	87	87
COX6C	-0.381917	0.000290173	0.00102663	87	87
COX7A1	0.310081	0.00380445	0.00933889	87	86
COX7A2	0.469108	5.96327e-06	4.00556e-05	87	87
COX7A2L	-0.419607	6.10796e-05	0.000274463	87	87
COX7B	-0.453941	4.10853e-05	0.000196503	87	77
COX7C	0.293103	0.00603377	0.0138083	87	87
CP	0.364457	0.000563902	0.00181137	87	87
CPA3	-0.238554	0.026296	0.0491623	87	87
CPA4	0.34661	0.0361867	0.0647675	87	37
CPB1	0.24907	0.0202256	0.0392378	87	87
CPB2	0.312568	0.00333063	0.00830992	87	87
CPD	-0.211599	0.0492961	0.0840278	87	87
CPEB4	0.439929	2.44671e-05	0.000126872	87	87
CPM	-0.293935	0.00683319	0.0153668	87	84
CPN2	0.515583	4.85586e-07	5.62644e-06	87	87
CPNE2	0.555533	4.12597e-08	8.69222e-07	87	87
CPNE3	0.438343	2.63293e-05	0.000134451	87	87
CPNE8	0.267132	0.0125883	0.0260574	87	87
CPOX	0.268499	0.0121297	0.0252477	87	87
CPPED1	0.334093	0.0016508	0.00452725	87	87
CPQ	0.38106	0.000300035	0.00105767	87	87
CPS1	0.221295	0.0396079	0.0698883	87	87
CPSF2	0.496701	1.40098e-06	1.25907e-05	87	87
CPSF3	0.450682	1.47447e-05	8.40226e-05	87	87
CPSF6	-0.321061	0.0025394	0.00656817	87	87
CPSF7	-0.521051	3.5331e-07	4.3364e-06	87	87
CPXM1	0.355891	0.000771366	0.0023736	87	87
CRBN	-0.254884	0.0174192	0.0344525	87	87
CRCP	-0.316441	0.004154	0.010035	87	81
CREB1	0.652056	1e-12	1e-10	87	87
CREB3L4	0.246382	0.037203	0.0662431	87	72
CREBBP	-0.572191	1.275e-08	3.93955e-07	87	87
CREG1	0.489265	2.09351e-06	1.73414e-05	87	87
CRELD1	-0.540588	1.08278e-07	1.75261e-06	87	87
CRELD2	-0.558777	3.31563e-08	7.52239e-07	87	87
CRIM1	-0.379018	0.0032627	0.00816345	87	59
CRIP1	-0.33238	0.00174874	0.00475565	87	87
CRIPT	-0.549501	6.13732e-08	1.16669e-06	87	87
CRISPLD1	-0.263173	0.0145796	0.0296188	87	86
CRISPLD2	-0.466483	6.804e-06	4.45049e-05	87	87
CRK	0.393144	0.000185755	0.000704033	87	87
CRKL	0.629493	1e-12	1e-10	87	87
CRLF3	-0.369997	0.000458446	0.0015141	87	87
CRMP1	0.324014	0.00230689	0.00605529	87	87
CRNKL1	0.30865	0.00376529	0.00925211	87	87
CROCC	-0.51305	5.61686e-07	6.29101e-06	87	87
CRP	0.218811	0.0457182	0.0788178	87	84
CRTC1	0.233488	0.0297362	0.0547423	87	87
CRTC2	0.253463	0.0180723	0.0355636	87	87
CRY2	0.34673	0.0250102	0.0471023	87	42
CRYBG3	0.33761	0.00146513	0.00410009	87	87
CRYM	0.420938	5.76236e-05	0.000261556	87	87
CSAD	0.263596	0.0138455	0.0283534	87	87
CSDE1	-0.384924	0.000257873	0.000926497	87	87
CSF1	0.523383	1.05579e-05	6.37246e-05	87	65
CSF1R	0.28811	0.00698522	0.0156689	87	87
CSK	0.408927	9.66955e-05	0.000403921	87	87
CSN2	0.276573	0.00970726	0.0208383	87	87
CSNK1A1	0.251713	0.0189051	0.0370005	87	87
CSNK1D	-0.24096	0.0247851	0.0467598	87	87
CSNK1E	-0.505686	8.52327e-07	8.55227e-06	87	87
CSNK1G3	0.62663	1.54712e-09	8.45605e-08	87	76
CSNK2B	-0.402439	0.000126933	0.000507574	87	87
CSPG4	-0.216775	0.0439051	0.0762406	87	87
CSPP1	0.253912	0.0281992	0.0521991	87	75
CSRP1	-0.379165	0.000322965	0.00112105	87	87
CSRP2	-0.482084	3.06085e-06	2.33841e-05	87	87
CST1	0.493869	0.000764253	0.00235678	87	44
CSTA	0.214077	0.0466498	0.0801629	87	87
CSTB	0.545546	7.91586e-08	1.41367e-06	87	87
CSTF1	0.486076	2.48066e-06	1.98882e-05	87	87
CSTF2	-0.570278	1.47056e-08	4.27253e-07	87	87
CSTF2T	-0.438635	2.59771e-05	0.000133071	87	87
CSTF3	0.323631	0.00233591	0.00611676	87	87
CTAGE5	-0.427134	4.38001e-05	0.000207247	87	87
CTBP1	0.530036	2.07046e-07	2.87471e-06	87	87
CTBP2	0.427809	4.24992e-05	0.000202172	87	87
CTBS	0.288802	0.00684579	0.0153916	87	87
CTCF	-0.434479	3.14377e-05	0.000156674	87	87
CTDP1	-0.525151	2.77362e-07	3.63333e-06	87	87
CTDSPL2	-0.507764	7.58394e-07	7.83541e-06	87	87
CTGF	-0.232722	0.0302877	0.0556104	87	87
CTH	0.258238	0.0159588	0.0319734	87	87
CTNNAL1	0.378721	0.00169159	0.00462218	87	67
CTNNB1	-0.248578	0.0204801	0.0396446	87	87
CTNNBIP1	0.429139	4.00377e-05	0.000192343	87	87
CTPS1	0.351188	0.000912937	0.00273151	87	87
CTPS2	0.35179	0.000893593	0.00268519	87	87
CTR9	-0.326274	0.0021421	0.00567631	87	87
CTSA	0.317435	0.00285382	0.0072808	87	87
CTSB	0.29766	0.00526798	0.0123372	87	87
CTSC	0.545947	7.71573e-08	1.38812e-06	87	87
CTSD	0.557101	3.71414e-08	8.20884e-07	87	87
CTSF	0.412991	8.13247e-05	0.000350857	87	87
CTSK	0.282241	0.00827126	0.0181561	87	87
CTSL	0.55136	5.43706e-08	1.07034e-06	87	87
CTSO	0.247828	0.0232656	0.044297	87	84
CTSS	0.261008	0.0148336	0.0300408	87	87
CTSZ	0.303073	0.0044716	0.0106829	87	87
CTTN	-0.359645	0.000673079	0.00211053	87	87
CTTNBP2NL	-0.223992	0.0372154	0.0662431	87	87
CTU1	-0.333728	0.00167121	0.00457163	87	87
CUEDC2	-0.426084	8.53928e-05	0.000365331	87	81
CUL2	0.45214	1.37494e-05	7.92788e-05	87	87
CUL4B	-0.570314	1.4666e-08	4.27253e-07	87	87
CUL5	0.481209	3.20412e-06	2.42502e-05	87	87
CUTA	0.677535	1e-12	1e-10	87	87
CUTC	0.504666	9.02413e-07	8.88237e-06	87	87
CUX1	-0.521123	3.51802e-07	4.33429e-06	87	87
CWC15	-0.430506	3.76481e-05	0.000182849	87	87
CWC22	-0.551341	5.44354e-08	1.07034e-06	87	87
CWC25	-0.216702	0.0439775	0.0763254	87	87
CWF19L1	0.232394	0.0305268	0.0559666	87	87
CXADR	0.521845	1.41361e-06	1.26574e-05	87	78
CXCL14	-0.253771	0.0224994	0.0430821	87	81
CXCL16	-0.534818	0.000548172	0.00176726	87	39
CXCR4	-0.520735	0.000946387	0.00281601	87	38
CXXC1	-0.516549	4.59232e-07	5.3787e-06	87	87
CXXC5	-0.309547	0.00431609	0.0103622	87	84
CXorf38	-0.316742	0.0029177	0.00741461	87	87
CXorf40A	0.4195	8.28635e-05	0.000356075	87	84
CYB5A	-0.24661	0.0215257	0.0414378	87	87
CYB5R1	0.278614	0.00916667	0.0198265	87	87
CYB5R2	0.4396	2.4842e-05	0.000128473	87	87
CYB5R3	0.334603	0.0016226	0.00445871	87	87
CYBA	-0.552313	8.8669e-08	1.52476e-06	87	84
CYBRD1	-0.575418	1.90489e-08	5.15008e-07	87	84
CYC1	0.431162	3.65491e-05	0.000178491	87	87
CYCS	0.411242	8.76393e-05	0.000372324	87	87
CYHR1	0.26921	0.011897	0.0248112	87	87
CYLD	0.404626	0.000115876	0.000470515	87	87
CYP1B1	0.231528	0.0343022	0.0618724	87	84
CYP20A1	0.239739	0.0255425	0.0479562	87	87
CYP24A1	-0.469291	3.96291e-05	0.000190933	87	72
CYP2J2	0.448067	0.00123073	0.00353667	87	50
CYR61	-0.512375	5.83773e-07	6.47137e-06	87	87
CYSTM1	-0.360315	0.0132797	0.0273085	87	47
CYTH4	0.413994	7.79005e-05	0.000337881	87	87
DAAM2	0.413671	0.000230962	0.000844144	87	76
DACH1	-0.342258	0.00124892	0.00357942	87	87
DAD1	-0.42685	6.05563e-05	0.000272615	87	84
DAK	0.456204	1.12978e-05	6.70085e-05	87	87
DALRD3	-0.391925	0.000428292	0.00142466	87	78
DAP	-0.538529	1.23114e-07	1.92339e-06	87	87
DAP3	0.485584	2.5461e-06	2.02959e-05	87	87
DAPP1	0.30701	0.00396186	0.0096402	87	87
DARS2	0.243967	0.0230014	0.0439137	87	87
DAXX	-0.399304	0.000144496	0.000566176	87	87
DAZAP1	0.471823	5.19708e-06	3.58746e-05	87	87
DAZAP2	0.494138	2.45976e-06	1.97677e-05	87	84
DBI	0.45172	1.40289e-05	8.06868e-05	87	87
DBN1	-0.280892	0.00859479	0.0187479	87	87
DBNDD1	0.594154	7.37349e-08	1.34646e-06	87	72
DBNL	-0.509222	6.98432e-07	7.31704e-06	87	87
DBR1	-0.36021	0.000659324	0.00207341	87	87
DCAF10	-0.362069	0.000615864	0.00195251	87	87
DCAF11	-0.218342	0.042373	0.0740956	87	87
DCAF16	0.538347	1.24516e-07	1.93906e-06	87	87
DCAF5	-0.443975	2.02595e-05	0.000108702	87	87
DCAF8	-0.49579	1.47235e-06	1.30991e-05	87	87
DCD	-0.32761	0.00246258	0.00639665	87	84
DCLK2	0.41403	0.000673672	0.00211103	87	65
DCP1A	0.522837	3.18082e-07	4.01543e-06	87	87
DCP2	0.285836	0.00859393	0.0187479	87	84
DCPS	0.452814	1.33107e-05	7.70232e-05	87	87
DCTD	0.350951	0.000920662	0.0027504	87	87
DCTN1	0.232248	0.0306335	0.0561393	87	87
DCTN2	0.470675	5.50895e-06	3.768e-05	87	87
DCTN3	-0.573157	1.18518e-08	3.74525e-07	87	87
DCTN4	0.436885	2.8158e-05	0.000142741	87	87
DCTN5	-0.375191	0.000376363	0.00127858	87	87
DCTN6	-0.456587	1.10894e-05	6.62573e-05	87	87
DCUN1D1	-0.214715	0.0459882	0.0791937	87	87
DCUN1D3	-0.341095	0.00792956	0.0174612	87	60
DCXR	-0.226143	0.0353959	0.0635741	87	87
DDA1	-0.635197	1e-12	1e-10	87	87
DDAH1	0.317325	0.00286382	0.00729866	87	87
DDAH2	0.378563	0.000330571	0.00114582	87	87
DDB1	0.532606	1.77192e-07	2.53993e-06	87	87
DDI2	0.495535	1.49294e-06	1.32339e-05	87	87
DDO	0.315312	0.00429595	0.0103241	87	81
DDOST	0.301123	0.00474518	0.0112564	87	87
DDR1	-0.316961	0.00289739	0.00737262	87	87
DDRGK1	-0.425403	4.73128e-05	0.000220967	87	87
DDT	0.570879	1.40646e-08	4.1482e-07	87	87
DDX1	0.462984	8.09969e-06	5.13578e-05	87	87
DDX17	0.217139	0.0435448	0.0757635	87	87
DDX23	-0.555078	4.25335e-08	8.94121e-07	87	87
DDX24	-0.438653	2.59553e-05	0.000133071	87	87
DDX28	-0.317836	0.00281742	0.00719924	87	87
DDX39A	0.276445	0.00974195	0.0208897	87	87
DDX39B	0.492254	1.78321e-06	1.52112e-05	87	87
DDX3X	-0.457662	1.05232e-05	6.35771e-05	87	87
DDX41	0.267205	0.0125635	0.0260115	87	87
DDX42	0.298626	0.00511722	0.0120217	87	87
DDX46	-0.321244	0.00252446	0.00653473	87	87
DDX52	-0.405938	0.000109679	0.000449856	87	87
DDX55	0.335387	0.00158015	0.00436548	87	87
DDX56	-0.453634	1.27949e-05	7.43923e-05	87	87
DDX59	0.46847	6.15809e-06	4.10807e-05	87	87
DDX6	0.583491	5.12045e-09	1.98555e-07	87	87
DDX60	0.25452	0.0175847	0.0347375	87	87
DECR1	0.2235	0.0376426	0.0669056	87	87
DEF6	-0.285631	0.00750505	0.0166849	87	87
DEFA3	-0.23726	0.0271407	0.0505086	87	87
DEGS1	0.30367	0.00830465	0.0182089	87	75
DEK	-0.361267	0.000634279	0.00200241	87	87
DENND1A	-0.545856	7.76079e-08	1.39108e-06	87	87
DENND1B	0.393601	0.00023739	0.000864066	87	84
DENND4A	0.230298	0.0320918	0.058405	87	87
DENND4B	0.304513	0.00427874	0.0102929	87	87
DENND4C	0.235966	0.0280083	0.0518951	87	87
DENND6A	0.378089	0.000336681	0.00116244	87	87
DERA	0.391521	0.000198305	0.000743777	87	87
DESI1	0.217449	0.0432404	0.0753417	87	87
DESI2	0.30408	0.005083	0.0119644	87	84
DFNA5	0.344919	0.00113861	0.00331205	87	87
DGCR14	0.26305	0.0140493	0.0286972	87	87
DGKD	0.412449	0.00346888	0.00861731	87	49
DGKH	0.307071	0.00800785	0.0176137	87	74
DGKZ	0.222334	0.0386716	0.0683726	87	87
DGUOK	0.522581	3.22902e-07	4.06048e-06	87	87
DHCR7	-0.454217	1.24396e-05	7.25867e-05	87	87
DHFR	0.270467	0.011495	0.0240551	87	87
DHODH	0.250273	0.019615	0.0381826	87	87
DHPS	0.489867	2.02723e-06	1.68786e-05	87	87
DHRS11	0.44669	1.78271e-05	9.81396e-05	87	87
DHRS2	0.276555	0.00971221	0.0208443	87	87
DHRS3	0.483998	2.76828e-06	2.16068e-05	87	87
DHRS4	-0.247977	0.0207949	0.040166	87	87
DHRS7B	0.35035	0.00094054	0.00280376	87	87
DHX15	0.473281	4.82503e-06	3.38587e-05	87	87
DHX29	-0.3864	0.000243264	0.000881819	87	87
DHX32	0.335715	0.00156268	0.00432704	87	87
DHX34	-0.256342	0.0167706	0.0333119	87	87
DHX35	0.278432	0.00921384	0.0198976	87	87
DHX37	-0.372476	0.000417417	0.00139516	87	87
DHX38	-0.438726	2.5868e-05	0.000132862	87	87
DHX8	0.327677	0.00204521	0.0054522	87	87
DHX9	0.349311	0.000975801	0.00289645	87	87
DIABLO	-0.379894	0.000313961	0.00109526	87	87
DIAPH2	0.359335	0.000680733	0.00212904	87	87
DICER1	0.239138	0.0259227	0.0485951	87	87
DIDO1	-0.55382	4.62399e-08	9.49478e-07	87	87
DIEXF	-0.377214	0.000348234	0.00119554	87	87
DIP2C	0.219199	0.0415547	0.0728216	87	87
DIS3	0.408289	9.93401e-05	0.000413195	87	87
DIS3L	0.318018	0.00280101	0.00717804	87	87
DKC1	-0.411351	8.72317e-05	0.000370754	87	87
DLAT	0.483524	2.83816e-06	2.20637e-05	87	87
DLD	-0.286032	0.00741871	0.0165081	87	87
DLG5	-0.494751	1.55791e-06	1.36359e-05	87	87
DLGAP4	0.311165	0.00348083	0.00863377	87	87
DLST	0.245899	0.0219144	0.0420862	87	87
DMAP1	-0.389863	0.000211944	0.000786748	87	87
DMD	0.253682	0.0179705	0.0353847	87	87
DMXL2	0.429285	3.97763e-05	0.00019137	87	87
DNAAF2	0.436867	2.81816e-05	0.000142786	87	87
DNAH7	-0.472516	5.0171e-06	3.49796e-05	87	87
DNAJA3	0.459138	9.79015e-06	5.98916e-05	87	87
DNAJB1	-0.433222	3.32912e-05	0.000164479	87	87
DNAJB12	-0.525716	2.68201e-07	3.53234e-06	87	87
DNAJB14	0.242564	0.0264394	0.0493924	87	84
DNAJB2	-0.402475	0.000126741	0.000507223	87	87
DNAJB4	0.282168	0.00828847	0.0181885	87	87
DNAJB5	0.460111	0.000532844	0.00172527	87	54
DNAJB9	0.297131	0.00535214	0.0125012	87	87
DNAJC1	-0.524185	2.93715e-07	3.79142e-06	87	87
DNAJC10	-0.445159	1.91624e-05	0.00010402	87	87
DNAJC11	0.218616	0.0421104	0.0736761	87	87
DNAJC12	-0.403988	0.000119005	0.000481211	87	87
DNAJC13	0.625884	1e-12	1e-10	87	87
DNAJC16	-0.239052	0.0464856	0.079909	87	70
DNAJC19	-0.531184	1.93163e-07	2.72471e-06	87	87
DNAJC21	-0.368849	0.000478681	0.0015708	87	87
DNAJC24	0.477644	0.000306275	0.00107578	87	54
DNAJC25	0.406412	0.000107518	0.00044211	87	87
DNAJC3	-0.254083	0.017785	0.0350693	87	87
DNAJC30	0.331714	0.00556954	0.0129191	87	69
DNAJC5	-0.395565	0.000219791	0.000811541	87	84
DNAJC7	-0.544179	8.63524e-08	1.50257e-06	87	87
DNAJC8	-0.578753	7.63871e-09	2.72335e-07	87	87
DNAL1	0.278687	0.00914787	0.0197902	87	87
DNAL4	-0.396265	0.00141486	0.0039848	87	63
DNALI1	-0.278133	0.0317503	0.0579297	87	60
DNASE2	0.218853	0.0418839	0.0733325	87	87
DNHD1	0.425224	0.00347651	0.0086261	87	46
DNLZ	-0.247423	0.0234975	0.0446864	87	84
DNM1	0.300193	0.00488076	0.0115386	87	87
DNM1L	0.222826	0.0382347	0.0677477	87	87
DNM2	0.572538	1.24215e-08	3.89994e-07	87	87
DNM3	0.343152	0.030735	0.0562935	87	40
DNMT1	-0.517424	4.36539e-07	5.13144e-06	87	87
DNPH1	0.624262	1e-12	1e-10	87	87
DNTTIP1	-0.291973	0.00623836	0.014213	87	87
DNTTIP2	-0.286524	0.00731395	0.016316	87	87
DOCK1	-0.215135	0.0455577	0.0786751	87	87
DOCK2	0.309397	0.00367868	0.00907134	87	87
DOCK4	-0.401819	0.000130239	0.00051824	87	87
DOCK9	0.369013	0.000475741	0.00156326	87	87
DOHH	0.500948	1.1095e-06	1.04437e-05	87	87
DOK1	0.348783	0.0009942	0.00294388	87	87
DOK2	0.259842	0.0152987	0.0308926	87	87
DPAGT1	-0.443951	0.00109254	0.00319619	87	52
DPCD	-0.308741	0.00375463	0.00923524	87	87
DPH1	0.260024	0.0152252	0.0307506	87	87
DPH3	0.38794	0.000382192	0.00129477	87	81
DPH5	0.474794	4.46568e-06	3.18421e-05	87	87
DPH6	0.351571	0.000900583	0.00270036	87	87
DPM1	0.556244	3.93426e-08	8.47172e-07	87	87
DPM3	-0.595046	1.56384e-09	8.45605e-08	87	87
DPP3	0.375811	0.000367532	0.00125471	87	87
DPP7	0.330921	0.00183621	0.00496715	87	87
DPP8	0.211581	0.049316	0.084047	87	87
DPT	0.29376	0.00591773	0.0135993	87	87
DPY19L3	-0.371123	0.0313973	0.0573662	87	34
DPY30	0.247175	0.021221	0.0408917	87	87
DPYD	0.297824	0.00524211	0.0122825	87	87
DPYSL2	0.425822	4.6439e-05	0.000217827	87	87
DPYSL3	0.253098	0.0182431	0.0358708	87	87
DPYSL5	-0.371603	0.00366026	0.00903255	87	60
DR1	-0.226052	0.0354714	0.0636511	87	87
DRAP1	-0.601043	6.17867e-10	4.00913e-08	87	87
DRG1	0.48429	2.72609e-06	2.13632e-05	87	87
DROSHA	-0.445633	1.87393e-05	0.000102122	87	87
DSCC1	0.389717	0.000213184	0.000790445	87	87
DSCR3	0.587082	3.6902e-09	1.57529e-07	87	87
DSN1	-0.49743	1.34626e-06	1.22459e-05	87	87
DSP	-0.254757	0.0174769	0.0345527	87	87
DST	-0.255431	0.0171735	0.0340288	87	87
DSTN	-0.396005	0.000165394	0.000636781	87	87
DSTYK	0.272399	0.0200031	0.038837	87	73
DTD1	-0.510735	6.40988e-07	6.87085e-06	87	87
DTL	-0.361707	0.00152635	0.00424576	87	75
DTNA	-0.244964	0.0277575	0.0514989	87	81
DTNBP1	-0.218725	0.0420057	0.0735062	87	87
DTWD1	0.545012	4.00854e-07	4.80482e-06	87	78
DTX2	-0.339232	0.00138608	0.00391717	87	87
DTX3L	-0.438744	2.58462e-05	0.00013282	87	87
DUS1L	-0.22822	0.0337097	0.0609166	87	87
DUS3L	-0.440822	2.34734e-05	0.000122502	87	87
DUSP11	-0.341091	0.00130026	0.00370693	87	87
DUSP14	0.37419	0.00436517	0.0104697	87	57
DUSP16	-0.376287	0.000584651	0.00186693	87	81
DUSP23	0.223974	0.0372311	0.066259	87	87
DUSP3	0.515018	5.01659e-07	5.7301e-06	87	87
DVL2	-0.238791	0.0261438	0.0489342	87	87
DVL3	-0.401509	0.000131922	0.000523872	87	87
DYM	-0.338193	0.00143625	0.00403434	87	87
DYNC1H1	0.24209	0.0241015	0.045647	87	87
DYNC1I2	0.4546	1.22115e-05	7.13413e-05	87	87
DYNC1LI1	0.466337	6.85384e-06	4.47107e-05	87	87
DYNC2LI1	0.420834	0.000175876	0.000672614	87	76
DYNLRB1	0.430123	3.83034e-05	0.000185569	87	87
DYNLT1	0.503736	9.50444e-07	9.24143e-06	87	87
DYNLT3	0.426241	4.55803e-05	0.000214523	87	87
DYRK1A	0.333619	0.00167738	0.00458593	87	87
DYSF	0.32724	0.00207497	0.00551947	87	87
E4F1	-0.385751	0.00115108	0.00334417	87	69
EAF1	-0.41239	8.3446e-05	0.000358262	87	87
EAPP	-0.249872	0.0198168	0.0385137	87	87
EARS2	-0.280327	0.00873361	0.0189953	87	87
EBAG9	0.269939	0.0116625	0.0243481	87	87
EBNA1BP2	-0.307429	0.00391077	0.00953974	87	87
ECHDC1	0.507728	7.59954e-07	7.83541e-06	87	87
ECHDC2	0.49528	1.51381e-06	1.33823e-05	87	87
ECHS1	0.299081	0.00504745	0.011898	87	87
ECI2	0.262375	0.0143043	0.0291386	87	87
ECM2	0.231301	0.0313351	0.057274	87	87
EDC3	-0.534957	1.53485e-07	2.27724e-06	87	87
EDC4	0.312131	0.00337681	0.00840574	87	87
EDEM2	0.381479	0.000621563	0.00196707	87	78
EDEM3	0.284902	0.00766431	0.0169758	87	87
EDF1	-0.623988	1e-12	1e-10	87	87
EDIL3	0.400228	0.000415733	0.00139145	87	75
EEA1	-0.469891	5.73187e-06	3.8904e-05	87	87
EED	-0.290552	0.00650448	0.0147125	87	87
EEF1A1	0.552344	5.09712e-08	1.02289e-06	87	87
EEF1B2	0.360174	0.000660204	0.00207551	87	87
EEF1D	-0.43005	3.84294e-05	0.000185901	87	87
EEF1G	0.235438	0.0283694	0.0524643	87	87
EEPD1	0.367186	0.000806606	0.00246567	87	81
EFCAB4A	-0.312637	0.00550388	0.0127881	87	78
EFCAB4B	-0.313698	0.00321394	0.00806219	87	87
EFEMP1	-0.293468	0.00596906	0.0136892	87	87
EFEMP2	-0.247904	0.0208333	0.0402243	87	87
EFHD2	-0.345101	0.00113139	0.00329598	87	87
EFNA1	-0.392864	0.000317934	0.00110674	87	81
EFS	-0.262412	0.0142904	0.0291164	87	87
EFTUD2	0.527666	2.38731e-07	3.24069e-06	87	87
EGFLAM	0.297867	0.0082935	0.0181885	87	78
EGFR	0.255012	0.0173616	0.0343456	87	87
EGLN1	-0.414723	7.54951e-05	0.000329356	87	87
EGR1	-0.374195	0.00558199	0.0129387	87	54
EHBP1L1	-0.359736	0.000670843	0.00210487	87	87
EHD1	0.538183	1.2579e-07	1.95265e-06	87	87
EHD3	0.424145	5.00271e-05	0.000231313	87	87
EHD4	0.491215	1.88576e-06	1.59324e-05	87	87
EHF	0.311401	0.0125517	0.0259927	87	64
EHMT1	-0.550175	5.87414e-08	1.13214e-06	87	87
EHMT2	-0.32724	0.00207497	0.00551947	87	87
EI24	-0.360797	0.000748009	0.00231785	87	85
EIF1	0.479806	3.44727e-06	2.57271e-05	87	87
EIF1AD	0.2348	0.0288105	0.0532193	87	87
EIF1B	0.506871	7.97498e-07	8.13816e-06	87	87
EIF2A	0.459412	9.65978e-06	5.92803e-05	87	87
EIF2AK2	0.222461	0.0385579	0.0681963	87	87
EIF2B1	0.414395	7.65689e-05	0.000333257	87	87
EIF2B2	0.386036	0.000246798	0.000893633	87	87
EIF2B3	0.289477	0.00671241	0.0151196	87	87
EIF2B4	0.431253	3.63989e-05	0.000177936	87	87
EIF2B5	0.262885	0.014111	0.028805	87	87
EIF2D	0.406248	0.000108262	0.000444792	87	87
EIF2S2	-0.479478	3.50657e-06	2.61328e-05	87	87
EIF2S3	-0.463567	7.86872e-06	5.00891e-05	87	87
EIF3A	-0.587537	3.53306e-09	1.54898e-07	87	87
EIF3B	0.490887	1.91929e-06	1.61578e-05	87	87
EIF3C	-0.493475	1.66943e-06	1.44047e-05	87	87
EIF3D	0.424728	4.87507e-05	0.000226271	87	87
EIF3F	0.606474	7.58246e-11	5.63359e-09	87	87
EIF3G	-0.492455	1.76404e-06	1.50741e-05	87	87
EIF3H	0.213494	0.0472616	0.0810139	87	87
EIF3J	-0.257144	0.0164229	0.0327415	87	87
EIF3K	0.509933	6.70857e-07	7.08184e-06	87	87
EIF3L	0.272035	0.0110105	0.0232311	87	87
EIF3M	0.626139	1e-12	1e-10	87	87
EIF4A1	0.472388	5.04981e-06	3.51321e-05	87	87
EIF4A2	0.490195	1.99193e-06	1.66273e-05	87	87
EIF4B	-0.583619	5.06328e-09	1.98552e-07	87	87
EIF4E2	0.514544	5.15527e-07	5.83445e-06	87	87
EIF4EBP1	0.624936	1e-12	1e-10	87	87
EIF4EBP2	0.330539	0.00185982	0.00502264	87	86
EIF4EBP3	0.655172	8.56219e-08	1.49615e-06	87	57
EIF4G1	-0.361395	0.000631316	0.00199565	87	87
EIF4G3	-0.543869	8.8066e-08	1.51707e-06	87	87
EIF5A	0.590198	2.7103e-09	1.24081e-07	87	87
EIF5B	-0.42194	5.51412e-05	0.000251731	87	87
EIF6	0.478676	3.65561e-06	2.70983e-05	87	87
ELAC2	0.419552	6.12257e-05	0.000274613	87	87
ELF2	-0.271998	0.0110216	0.0232444	87	87
ELF3	0.254465	0.0176096	0.0347797	87	87
ELL	-0.623095	1e-12	1e-10	87	87
ELMOD2	-0.252023	0.0187553	0.0367294	87	87
ELN	0.306629	0.0076728	0.0169764	87	75
ELOF1	0.403696	0.000120461	0.000486695	87	87
ELOVL5	-0.247613	0.0290857	0.0536768	87	78
ELP3	0.367482	0.00050384	0.00164449	87	87
ELP4	-0.442754	2.14518e-05	0.000113844	87	87
ELP5	0.244952	0.022442	0.0430061	87	87
ELP6	0.401701	0.000172285	0.000660699	87	84
EMB	0.371415	0.01056	0.0224118	87	47
EMC1	0.330375	0.00187002	0.00504179	87	87
EMC3	0.423307	5.19168e-05	0.000239255	87	87
EMC4	-0.291901	0.00625177	0.0142369	87	87
EMC7	0.267515	0.0124584	0.0258269	87	87
EMD	-0.533717	1.65581e-07	2.40178e-06	87	87
EMG1	0.371437	0.000434183	0.0014413	87	87
EMILIN1	-0.36812	0.000491952	0.00161163	87	87
EMILIN2	-0.258402	0.0158902	0.0318687	87	87
EML3	-0.397026	0.000158647	0.000614449	87	87
EML4	-0.438051	2.66859e-05	0.000135986	87	87
EMR2	0.499791	4.355e-06	3.1259e-05	87	78
ENAH	-0.395349	0.000169871	0.000652212	87	87
ENDOD1	0.257327	0.0163447	0.0326392	87	87
ENDOG	0.350277	0.000942976	0.00280758	87	87
ENO1	0.515	5.02186e-07	5.7301e-06	87	87
ENO2	0.327513	0.00205632	0.00548034	87	87
ENO3	0.241944	0.0241888	0.0457767	87	87
ENOPH1	0.500328	1.14812e-06	1.07656e-05	87	87
ENPEP	0.432692	8.01815e-05	0.00034681	87	79
ENPP2	0.451793	1.39799e-05	8.04649e-05	87	87
ENPP5	0.330049	0.0125037	0.0259097	87	57
ENSA	-0.409601	9.3971e-05	0.000394743	87	87
ENTPD1	-0.296111	0.00551804	0.0128149	87	87
ENTPD5	0.298298	0.00516799	0.0121293	87	87
ENY2	-0.431271	3.63689e-05	0.000177879	87	87
EP400	-0.411588	8.63545e-05	0.000367828	87	87
EPB41L1	-0.232631	0.030354	0.055711	87	87
EPB41L2	-0.432529	3.43552e-05	0.000168964	87	87
EPB41L4B	0.282715	0.00816017	0.0179203	87	87
EPC1	0.341638	0.00127596	0.0036494	87	87
EPCAM	-0.400033	0.000140221	0.000552764	87	87
EPHB4	-0.264927	0.0133601	0.0274391	87	87
EPHX2	0.420865	5.78081e-05	0.000261818	87	87
EPM2A	0.379232	0.000860367	0.00260627	87	75
EPM2AIP1	0.359481	0.000677121	0.00212047	87	87
EPPK1	0.285959	0.00743434	0.0165391	87	87
EPS15	0.541226	1.04035e-07	1.70467e-06	87	87
EPS15L1	0.424911	4.83581e-05	0.00022477	87	87
EPS8	0.266203	0.0129087	0.026647	87	87
EPS8L2	0.277593	0.00943356	0.0203135	87	87
EPSTI1	-0.55207	9.00309e-08	1.54002e-06	87	84
ERAP1	0.243603	0.0232115	0.0442283	87	87
ERAP2	0.307866	0.00385809	0.00944674	87	87
ERBB3	-0.262306	0.0161649	0.0323131	87	84
ERC1	-0.683367	1e-12	1e-10	87	87
ERCC1	-0.290278	0.00655679	0.0148102	87	87
ERCC3	0.316906	0.00290245	0.00738358	87	87
ERCC5	-0.382919	0.000279013	0.000992195	87	87
ERCC6	-0.30975	0.00428978	0.0103166	87	84
ERCC6L	0.403241	0.00012277	0.00049479	87	87
ERGIC1	-0.337738	0.00145877	0.00408581	87	87
ERGIC3	-0.563206	2.44327e-08	6.09516e-07	87	87
ERH	-0.223154	0.0379457	0.0673214	87	87
ERLEC1	0.39123	0.000200643	0.000751098	87	87
ERLIN1	-0.379857	0.000314405	0.00109603	87	87
ERN1	-0.325176	0.0361227	0.0646766	87	42
ERO1L	0.474247	4.59255e-06	3.24613e-05	87	87
ERP29	0.292593	0.00612542	0.0139917	87	87
ERP44	0.347489	0.00104059	0.00306168	87	87
ESCO2	0.293394	0.0370478	0.0660607	87	51
ESD	0.554604	4.38966e-08	9.09033e-07	87	87
ESF1	-0.442644	2.15617e-05	0.000114055	87	87
ESRP2	-0.415032	7.44939e-05	0.000326158	87	87
ESRRA	0.524142	7.72859e-07	7.94322e-06	87	81
ESYT2	-0.233907	0.0294378	0.0542545	87	87
ETF1	0.497758	1.3223e-06	1.21072e-05	87	87
ETFA	0.312404	0.00334788	0.0083444	87	87
ETHE1	0.41906	6.25551e-05	0.000280317	87	87
ETV3	-0.472716	4.96611e-06	3.46489e-05	87	87
EVI2B	0.280285	0.0114891	0.0240535	87	81
EVI5	-0.385489	0.000252189	0.000907413	87	87
EVI5L	-0.324178	0.00229456	0.00602616	87	87
EVL	-0.424619	4.89877e-05	0.000227263	87	87
EVPL	-0.450007	1.52276e-05	8.60689e-05	87	87
EXD2	-0.248815	0.0203572	0.0394381	87	87
EXOC1	-0.366042	0.00053165	0.00172198	87	87
EXOC3	0.351279	0.000909982	0.00272519	87	87
EXOC4	-0.273657	0.0105281	0.0223538	87	87
EXOC7	0.468452	6.16375e-06	4.10902e-05	87	87
EXOC8	-0.41567	7.24714e-05	0.000318449	87	87
EXOSC10	-0.277521	0.00945288	0.0203506	87	87
EXOSC2	0.379602	0.000317534	0.00110575	87	87
EXOSC3	0.473263	4.82952e-06	3.38658e-05	87	87
EXOSC5	0.486987	2.36364e-06	1.91392e-05	87	87
EXOSC6	-0.687906	1e-12	1e-10	87	87
EXOSC7	0.475122	4.39116e-06	3.14174e-05	87	87
EXOSC8	-0.281931	0.00834462	0.0182842	87	87
EXOSC9	0.348965	0.00098782	0.00292677	87	87
EXT1	0.38956	0.00157979	0.00436548	87	64
EXT2	0.542484	1.10154e-06	1.04207e-05	87	73
EXTL2	0.42976	0.000100545	0.000417495	87	78
F11R	-0.433167	3.33741e-05	0.000164721	87	87
F13A1	0.305406	0.00416289	0.0100465	87	87
F13B	0.35281	0.000861621	0.00260926	87	87
F2	0.473008	4.89282e-06	3.42603e-05	87	87
F3	0.574286	2.27917e-05	0.00011965	87	49
F7	0.353649	0.000836144	0.00254318	87	87
F8A1	0.487333	2.32055e-06	1.88688e-05	87	87
FAAH	0.27198	0.0110271	0.023246	87	87
FABP6	0.310248	0.0323046	0.0587153	87	48
FABP7	0.216939	0.0437427	0.0759992	87	87
FADD	0.44279	2.14153e-05	0.000113712	87	87
FAF1	0.525352	2.74078e-07	3.59515e-06	87	87
FAF2	0.242418	0.023906	0.0453297	87	87
FAHD1	0.47443	4.54988e-06	3.2277e-05	87	87
FAHD2A	0.522982	3.15358e-07	3.99659e-06	87	87
FAHD2B	0.320123	0.00443776	0.0106151	87	78
FAM101B	0.586371	3.94563e-09	1.65529e-07	87	87
FAM103A1	-0.219654	0.0411248	0.0721723	87	87
FAM104A	-0.589018	5.2656e-08	1.04806e-06	87	75
FAM107B	-0.328917	0.00196295	0.00525885	87	87
FAM110A	-0.326719	0.00253362	0.00655669	87	84
FAM110B	-0.379032	0.00233597	0.00611676	87	63
FAM111A	-0.295546	0.00561183	0.0130017	87	87
FAM111B	-0.21395	0.0467831	0.0803493	87	87
FAM114A1	0.379347	0.000320691	0.00111395	87	87
FAM114A2	-0.31091	0.00350878	0.00869202	87	87
FAM115C	0.287071	0.00719908	0.0161077	87	87
FAM118A	0.425413	6.44215e-05	0.000287621	87	84
FAM120A	-0.325618	0.00218881	0.00577807	87	87
FAM120B	-0.313388	0.00324557	0.00812668	87	87
FAM122A	0.317854	0.00281577	0.00719924	87	87
FAM126A	0.273524	0.012036	0.0250688	87	84
FAM126B	0.392204	0.000250691	0.000903695	87	84
FAM127A	0.51859	4.07932e-07	4.86569e-06	87	87
FAM127B	-0.309461	0.0147032	0.0298014	87	62
FAM129A	-0.270959	0.0113409	0.0237787	87	87
FAM129B	0.30557	0.00414192	0.0100108	87	87
FAM133B	-0.477473	3.89044e-06	2.84704e-05	87	87
FAM134A	-0.219563	0.0412105	0.0722835	87	87
FAM134C	-0.469126	5.95779e-06	4.00464e-05	87	87
FAM136A	-0.566195	1.9781e-08	5.23174e-07	87	87
FAM13A	0.481039	8.07595e-05	0.000348728	87	63
FAM151B	0.490605	4.4888e-06	3.19601e-05	87	81
FAM160B1	0.57888	7.55978e-09	2.70512e-07	87	87
FAM162A	-0.325399	0.00220459	0.00581497	87	87
FAM168A	-0.407341	0.000103394	0.000428408	87	87
FAM168B	0.415447	0.000131923	0.000523872	87	81
FAM172A	0.236841	0.0274192	0.0509296	87	87
FAM175A	-0.270267	0.0115582	0.024172	87	87
FAM175B	-0.532897	1.74074e-07	2.51002e-06	87	87
FAM177A1	0.474812	4.46151e-06	3.18357e-05	87	87
FAM184A	0.319401	0.00770519	0.017021	87	69
FAM185A	0.237866	0.0295757	0.0544777	87	84
FAM188A	0.610028	1e-12	1e-10	87	87
FAM192A	-0.587228	3.63936e-09	1.57279e-07	87	87
FAM193A	0.295032	0.00769732	0.0170075	87	81
FAM195A	-0.350833	0.00186392	0.00503207	87	77
FAM199X	0.427707	0.00212557	0.00564018	87	50
FAM203A	0.401473	0.000132121	0.000524229	87	87
FAM208B	-0.259587	0.0154021	0.0310756	87	87
FAM20C	-0.309926	0.0116089	0.0242622	87	66
FAM210A	-0.319184	0.00269801	0.00693602	87	87
FAM210B	-0.403988	0.000119005	0.000481211	87	87
FAM219B	-0.561876	4.4278e-05	0.000209203	87	48
FAM21A	0.229205	0.032935	0.0597161	87	87
FAM32A	-0.356729	0.000748344	0.00231815	87	87
FAM3B	0.418016	0.00856045	0.0186856	87	39
FAM3C	-0.238427	0.0263783	0.0492972	87	87
FAM45A	0.506488	8.14835e-07	8.27849e-06	87	87
FAM46A	0.68434	1.31046e-08	4.01092e-07	87	57
FAM49B	0.435172	3.04587e-05	0.000152419	87	87
FAM50B	0.399284	0.000327138	0.00113513	87	78
FAM53B	-0.252642	0.0231218	0.0441177	87	81
FAM63B	0.383558	0.000349534	0.00119874	87	84
FAM64A	-0.448968	0.00398164	0.00967864	87	40
FAM73A	0.342517	0.0269217	0.0501587	87	42
FAM73B	0.473787	0.00171687	0.00468074	87	42
FAM76A	-0.568027	3.18769e-08	7.35208e-07	87	84
FAM76B	-0.577076	8.74131e-09	2.99574e-07	87	87
FAM83B	-0.442608	2.15985e-05	0.000114187	87	87
FAM83H	-0.435135	3.05095e-05	0.000152594	87	87
FAM86A	0.568047	3.39893e-06	2.54476e-05	87	60
FAM8A1	-0.370993	0.00155041	0.00429552	87	71
FAM91A1	0.551232	5.48263e-08	1.07586e-06	87	87
FAM96A	0.242874	0.0236369	0.0449156	87	87
FAM96B	0.420026	5.99704e-05	0.000270353	87	87
FAM98A	0.239083	0.0259575	0.0486416	87	87
FAM98B	0.467759	6.38225e-06	4.22574e-05	87	87
FAM98C	0.366425	0.000524123	0.00170156	87	87
FAR1	0.227674	0.0341467	0.0616148	87	87
FARS2	-0.390136	0.000209638	0.000779971	87	87
FARSA	0.424327	4.96249e-05	0.000229781	87	87
FAS	-0.438671	2.59334e-05	0.000133058	87	87
FASTKD2	0.531275	1.92099e-07	2.71759e-06	87	87
FBLIM1	-0.387621	0.000231761	0.000846747	87	87
FBLN7	-0.446544	1.79504e-05	9.84841e-05	87	87
FBN1	-0.469363	5.88698e-06	3.97075e-05	87	87
FBP1	0.275279	0.0100643	0.0215193	87	87
FBRS	-0.282998	0.022672	0.0433785	87	65
FBXL12	0.278676	0.0131232	0.027021	87	79
FBXL17	-0.332724	0.00252437	0.00653473	87	81
FBXL18	0.562514	2.56421e-08	6.26294e-07	87	87
FBXL20	-0.312038	0.00400235	0.00971685	87	84
FBXL3	-0.257238	0.0475098	0.0813534	87	60
FBXL4	0.462212	0.000342827	0.00118073	87	57
FBXL8	0.611832	1e-12	1e-10	87	87
FBXO11	-0.361941	0.000618761	0.00196042	87	87
FBXO2	0.398866	0.000147119	0.000574371	87	87
FBXO22	0.511008	6.31096e-07	6.80228e-06	87	87
FBXO28	-0.495571	1.48998e-06	1.32197e-05	87	87
FBXO3	0.385872	0.000248404	0.000897093	87	87
FBXO30	0.375574	0.000370886	0.00126288	87	87
FBXO4	0.32221	0.00244658	0.006367	87	87
FBXO44	0.378455	0.000423588	0.00141143	87	84
FBXO45	-0.264797	0.015155	0.0306215	87	84
FBXO7	0.613837	1e-12	1e-10	87	87
FBXW2	0.506324	8.22375e-07	8.329e-06	87	87
FBXW5	-0.416329	0.000310829	0.00108863	87	72
FBXW8	0.422523	5.37433e-05	0.000246273	87	87
FBXW9	-0.217285	0.0434013	0.075568	87	87
FCER1G	-0.53975	1.14102e-07	1.82357e-06	87	87
FCF1	-0.309944	0.00361644	0.00894051	87	87
FCGR1A	-0.239801	0.0384842	0.068103	87	75
FCGR2A	0.558605	1.60838e-05	9.00192e-05	87	54
FCGR2B	0.39587	0.000370962	0.00126288	87	78
FCGR3A	0.32252	0.00242207	0.00631164	87	87
FCGR3B	0.601838	3.10804e-06	2.36549e-05	87	53
FCGRT	0.502023	1.04539e-06	9.99484e-06	87	87
FCHO1	-0.348133	0.015753	0.0316523	87	48
FCHO2	0.512011	5.96053e-07	6.54783e-06	87	87
FCN1	-0.337084	0.00234708	0.0061376	87	80
FCN2	-0.3951	0.000223851	0.000823721	87	84
FCN3	0.349275	0.00097706	0.00289931	87	87
FDFT1	0.22011	0.0406986	0.0715405	87	87
FDX1	-0.386455	0.000242738	0.00088024	87	87
FDX1L	0.286615	0.00729469	0.0162768	87	87
FEM1A	0.574693	1.37588e-06	1.24456e-05	87	63
FEN1	0.281476	0.00845354	0.018502	87	87
FERMT1	0.304548	0.0270044	0.0502936	87	53
FERMT3	0.363563	0.000582848	0.0018624	87	87
FETUB	0.311037	0.00349478	0.00866175	87	87
FEZ2	0.4129	8.16428e-05	0.000351451	87	87
FGA	-0.267351	0.0125139	0.0259255	87	87
FGB	0.469272	5.91412e-06	3.9863e-05	87	87
FGFR1	0.267446	0.0408874	0.0718205	87	59
FGFR1OP2	0.26192	0.0144789	0.0294387	87	87
FGFR2	0.391932	0.0128936	0.0266214	87	40
FGG	0.240432	0.0251106	0.0472364	87	87
FGGY	0.467394	6.50016e-06	4.29214e-05	87	87
FGL2	-0.369359	0.000469588	0.00154513	87	87
FGR	0.376574	0.0087049	0.0189456	87	48
FH	0.289331	0.00674105	0.0151736	87	87
FHL1	-0.24373	0.0231378	0.0441223	87	87
FHL2	-0.465153	7.27172e-06	4.70583e-05	87	87
FHL3	-0.468251	6.22626e-06	4.14219e-05	87	87
FIGNL1	0.302672	0.00727325	0.0162401	87	78
FILIP1L	-0.327094	0.00208498	0.00554155	87	87
FIP1L1	0.252351	0.0185977	0.0364575	87	87
FIS1	0.343588	0.0011926	0.00344235	87	87
FIZ1	-0.369252	0.00151313	0.00421501	87	72
FKBP10	0.34973	0.00096143	0.00285816	87	87
FKBP14	0.470347	5.60125e-06	3.81772e-05	87	87
FKBP15	-0.424783	4.86326e-05	0.000225831	87	87
FKBP1A	0.466319	6.86009e-06	4.47216e-05	87	87
FKBP2	0.298917	0.00507247	0.0119454	87	87
FKBP3	0.253991	0.017827	0.0351236	87	87
FKBP4	-0.300886	0.00477942	0.0113238	87	87
FKBP5	-0.414376	7.66289e-05	0.000333257	87	87
FKBP7	0.385963	0.000247511	0.000895214	87	87
FKBPL	-0.262229	0.01436	0.0292458	87	87
FLAD1	0.311493	0.00344518	0.008565	87	87
FLCN	-0.240669	0.0249642	0.0470339	87	87
FLI1	0.325472	0.00219932	0.00580265	87	87
FLJ22184	-0.381388	0.000296222	0.00104499	87	87
FLNA	-0.212182	0.0486625	0.0831225	87	87
FLOT1	0.327058	0.00208749	0.00554519	87	87
FLOT2	0.294561	0.0057786	0.0133183	87	87
FLT1	0.388678	0.000222212	0.000818905	87	87
FLVCR1	-0.353255	0.00472443	0.0112153	87	63
FLYWCH2	-0.583728	5.01468e-09	1.98552e-07	87	87
FMNL1	-0.339378	0.00137917	0.0039033	87	87
FMNL2	-0.495972	1.45781e-06	1.29934e-05	87	87
FMNL3	-0.505595	8.5669e-07	8.58719e-06	87	87
FMO1	-0.433791	0.000388978	0.00131456	87	64
FMO5	-0.253296	0.0203205	0.0393826	87	84
FMOD	0.243311	0.0233809	0.0444812	87	87
FMR1	-0.434516	3.13855e-05	0.000156493	87	87
FN3K	-0.284865	0.00767236	0.0169764	87	87
FNBP1	-0.231428	0.0312398	0.0571416	87	87
FNBP4	-0.538948	1.19948e-07	1.88603e-06	87	87
FNDC1	-0.45881	9.94878e-06	6.07094e-05	87	87
FNDC3A	-0.369906	0.000460022	0.00151828	87	87
FNTA	0.351626	0.000898831	0.0026981	87	87
FNTB	0.397945	0.000262174	0.000940215	87	81
FOSB	-0.473407	0.00018176	0.000691023	87	59
FOSL2	-0.534774	1.5521e-07	2.29235e-06	87	87
FOXJ2	-0.620776	1e-12	1e-10	87	84
FOXJ3	-0.422487	5.38297e-05	0.000246437	87	87
FOXK1	0.247831	0.0208718	0.0402826	87	87
FOXN3	0.395633	0.00157857	0.0043636	87	62
FOXO1	0.394015	0.000304414	0.00107001	87	81
FOXO3	0.351844	0.000891853	0.00268245	87	87
FOXP1	0.240741	0.0249194	0.0469766	87	87
FPGS	0.541791	1.00408e-07	1.66733e-06	87	87
FPGT	0.398247	0.00015091	0.000588228	87	87
FRG1	-0.525734	2.6791e-07	3.53234e-06	87	87
FRMD6	0.460013	9.37869e-06	5.79573e-05	87	87
FRYL	0.340344	0.00133416	0.00378914	87	87
FST	-0.247886	0.0208429	0.0402348	87	87
FSTL1	-0.267533	0.0124522	0.0258197	87	87
FTH1	0.344153	0.0011694	0.00339045	87	87
FTL	0.278541	0.00918551	0.0198584	87	87
FTO	0.348418	0.00100707	0.00297476	87	87
FTSJ1	0.472388	5.04981e-06	3.51321e-05	87	87
FTSJ3	-0.315904	0.00299674	0.0075661	87	87
FUBP1	-0.401217	0.000133524	0.000529581	87	87
FUBP3	-0.387749	0.000230589	0.000843097	87	87
FUCA1	0.535977	1.44155e-07	2.17866e-06	87	87
FUK	0.446581	1.79195e-05	9.83701e-05	87	87
FUNDC1	0.375715	0.00123328	0.00354295	87	72
FUNDC2	-0.455876	1.14793e-05	6.79195e-05	87	87
FUOM	0.516989	7.45105e-06	4.79954e-05	87	69
FUS	-0.457771	1.04672e-05	6.33172e-05	87	87
FUT11	0.454746	1.21256e-05	7.08822e-05	87	87
FUT5	0.534783	0.0001933	0.000726966	87	45
FUT8	-0.277484	0.00946256	0.0203624	87	87
FXN	0.431454	3.60704e-05	0.00017654	87	87
FYB	-0.330666	0.00185192	0.00500408	87	87
FZD1	-0.41095	8.87351e-05	0.000376158	87	87
FZD6	-0.368722	0.000764445	0.00235678	87	81
FZD7	-0.503155	3.68472e-06	2.72725e-05	87	78
FZR1	-0.466975	4.36547e-05	0.000206659	87	72
G3BP1	-0.46395	7.72053e-06	4.94368e-05	87	87
G6PC3	0.533314	9.4746e-06	5.84017e-05	87	63
G6PD	0.267806	0.0123602	0.0256562	87	87
GAA	0.350222	0.000944807	0.00281217	87	87
GABARAP	-0.543031	9.28642e-08	1.57739e-06	87	87
GABARAPL1	-0.579447	4.23955e-05	0.000201876	87	45
GABPB1	-0.542757	9.44811e-08	1.59928e-06	87	87
GADD45GIP1	0.341146	0.00129781	0.0037032	87	87
GAL3ST4	-0.461441	0.000310354	0.00108736	87	58
GALC	0.469454	5.85996e-06	3.95527e-05	87	87
GALE	0.393891	0.000180225	0.000686787	87	87
GALK2	0.431071	3.67e-05	0.000179048	87	87
GALM	0.223664	0.0374997	0.0666761	87	87
GALNT1	-0.285175	0.00760424	0.0168669	87	87
GALT	0.436028	2.92872e-05	0.000147466	87	87
GAMT	0.336517	0.00152071	0.00423251	87	87
GAN	0.418842	6.31546e-05	0.000282743	87	87
GANAB	0.505413	8.65478e-07	8.66623e-06	87	87
GAPDH	0.573923	1.11794e-08	3.60294e-07	87	87
GAPDHS	0.561823	4.51996e-06	3.20881e-05	87	60
GAR1	0.484308	2.72348e-06	2.13599e-05	87	87
GAREM	0.375848	0.00200016	0.00535265	87	66
GARS	0.456368	1.1208e-05	6.66387e-05	87	87
GART	0.490869	1.92116e-06	1.61578e-05	87	87
GAS6	0.232318	0.0336806	0.0608756	87	84
GAS7	-0.3979	0.000153068	0.000595684	87	87
GATA3	-0.28164	0.00841419	0.0184241	87	87
GATAD1	0.290242	0.0065638	0.0148226	87	87
GATAD2A	-0.636947	1e-12	1e-10	87	87
GATAD2B	-0.603649	3.27255e-10	2.25899e-08	87	87
GATC	0.332835	0.00172219	0.00469131	87	87
GATM	0.410749	8.94959e-05	0.000379053	87	87
GATSL2	0.37245	0.000849766	0.00257817	87	78
GATSL3	-0.45612	2.31923e-05	0.000121361	87	81
GBA2	-0.442807	2.99393e-05	0.000150128	87	84
GBAS	0.503335	9.71902e-07	9.43123e-06	87	87
GBF1	0.437723	2.70925e-05	0.00013777	87	87
GBP1	-0.45748	1.06172e-05	6.39466e-05	87	87
GBP2	-0.23757	0.0269364	0.0501764	87	87
GBP3	0.34591	0.0057189	0.0132088	87	63
GBP7	0.274055	0.0314471	0.0574357	87	62
GC	0.310782	0.00352283	0.00872239	87	87
GCA	0.533353	1.69306e-07	2.44852e-06	87	87
GCAT	0.425184	4.77747e-05	0.00022259	87	87
GCC1	-0.561165	2.81541e-08	6.66565e-07	87	87
GCC2	-0.452869	1.32757e-05	7.68664e-05	87	87
GCDH	0.437796	2.70016e-05	0.000137379	87	87
GCH1	0.354876	0.00564056	0.0130465	87	60
GCHFR	0.524003	2.96902e-07	3.82241e-06	87	87
GCLC	0.558304	3.42408e-08	7.70619e-07	87	87
GCSH	0.454473	1.22871e-05	7.17398e-05	87	87
GDAP1	-0.224411	0.0368547	0.0657695	87	87
GDAP2	0.38126	0.000297699	0.00104982	87	87
GDI1	0.550685	5.682e-08	1.10165e-06	87	87
GDI2	0.669862	1e-12	1e-10	87	87
GDPD1	-0.266822	0.0143748	0.0292699	87	84
GDPGP1	0.493822	1.63843e-06	1.42002e-05	87	87
GEM	0.327129	0.0103702	0.0220861	87	61
GEMIN2	-0.217559	0.0431334	0.0751956	87	87
GEMIN4	0.296657	0.0054286	0.0126534	87	87
GEMIN6	-0.231793	0.0309691	0.0566797	87	87
GEMIN7	0.349539	0.001192	0.00344235	87	84
GET4	0.555952	4.0119e-08	8.56311e-07	87	87
GFAP	-0.475054	0.000969874	0.00288062	87	46
GFER	-0.250419	0.0195421	0.0380788	87	87
GFM1	0.274987	0.0101463	0.0216661	87	87
GFM2	0.337282	0.00148161	0.00413787	87	87
GFPT1	0.274477	0.0102913	0.0219323	87	87
GFRA1	-0.289932	0.00662359	0.0149403	87	87
GGA2	-0.489757	2.03914e-06	1.69632e-05	87	87
GGA3	-0.30136	0.00471116	0.0111893	87	87
GGACT	0.459284	9.72041e-06	5.95024e-05	87	87
GGH	0.33936	0.00138003	0.00390347	87	87
GGNBP2	0.278213	0.00927072	0.0200109	87	87
GGT1	0.261519	0.0146341	0.0296984	87	87
GGT5	0.391685	0.000197001	0.000739457	87	87
GHDC	-0.44669	1.78271e-05	9.81396e-05	87	87
GHITM	-0.520948	5.72018e-07	6.38469e-06	87	84
GID4	0.293705	0.00592733	0.0136159	87	87
GID8	0.602573	4.39725e-10	2.95162e-08	87	87
GIMAP1	-0.403847	0.000158049	0.000612623	87	84
GIMAP4	-0.501075	1.1017e-06	1.04207e-05	87	87
GINS2	0.385762	0.00024948	0.000899662	87	87
GIPC1	0.31656	0.00293472	0.00744426	87	87
GIT2	-0.313534	0.00323065	0.00809993	87	87
GJA1	-0.48254	2.98865e-06	2.29224e-05	87	87
GK	0.547241	7.10167e-08	1.3091e-06	87	87
GKAP1	-0.561938	5.65312e-07	6.32435e-06	87	71
GLA	0.327987	0.00202436	0.00540106	87	87
GLB1	0.566578	1.92467e-08	5.17481e-07	87	87
GLB1L	0.591316	3.16153e-07	4.00145e-06	87	66
GLCCI1	0.408963	9.65463e-05	0.000403472	87	87
GLE1	0.258566	0.0158218	0.0317774	87	87
GLG1	-0.526974	2.48827e-07	3.33127e-06	87	87
GLI3	-0.468531	1.9118e-05	0.000103837	87	78
GLIPR1	0.306804	0.0244299	0.0461701	87	54
GLIPR2	-0.276536	0.00971716	0.0208457	87	87
GLMN	0.431873	3.53924e-05	0.000173714	87	87
GLO1	0.399851	0.000141279	0.000556032	87	87
GLOD4	-0.246829	0.0214073	0.0412262	87	87
GLRX	0.412408	8.33809e-05	0.000358141	87	87
GLRX2	0.505304	8.70792e-07	8.69121e-06	87	87
GLRX3	0.473391	4.79816e-06	3.36945e-05	87	87
GLRX5	0.42081	5.79469e-05	0.000262202	87	87
GLS	0.329099	0.00195111	0.00523	87	87
GLT8D1	0.341873	0.00778142	0.0171699	87	60
GLTP	-0.312623	0.00332489	0.00829774	87	87
GLTPD1	0.370179	0.000455307	0.00150527	87	87
GLTSCR2	-0.282972	0.0106959	0.022636	87	81
GLUD1	0.511537	6.12382e-07	6.68947e-06	87	87
GLUL	0.214369	0.0463464	0.0797259	87	87
GLYATL2	0.394037	0.000179164	0.000683577	87	87
GLYR1	0.50288	9.96844e-07	9.62528e-06	87	87
GMDS	-0.232904	0.0301556	0.0554096	87	87
GMEB1	0.594864	1.59993e-09	8.55612e-08	87	87
GMFB	0.456404	1.11882e-05	6.66021e-05	87	87
GMFG	0.211927	0.0489388	0.0835032	87	87
GMPPA	0.214551	0.0461576	0.0794433	87	87
GMPPB	0.238354	0.0264254	0.0493758	87	87
GNAI2	0.449989	1.52409e-05	8.60938e-05	87	87
GNAI3	0.267497	0.0124645	0.0258342	87	87
GNAO1	0.411931	0.00213381	0.0056605	87	54
GNAS	0.488955	2.12845e-06	1.75264e-05	87	87
GNB1	0.550594	5.71588e-08	1.10602e-06	87	87
GNB2	0.506379	8.19854e-07	8.31213e-06	87	87
GNB2L1	0.613053	1e-12	1e-10	87	87
GNE	0.299519	0.00498127	0.0117534	87	87
GNG11	-0.283082	0.0092777	0.0200177	87	84
GNG12	-0.424382	4.95049e-05	0.000229443	87	87
GNG5	-0.527047	2.47746e-07	3.32498e-06	87	87
GNG7	0.308737	0.00442275	0.0105896	87	84
GNMT	0.337418	0.0238972	0.0453218	87	45
[truncated: 3,722 more rows]

## Sheet: B GOLT1B TFs
Browse peaks	No. of datasets	TF	Tissue	No. of peaks (total/average)	No. of peaks in gene body (total/average)	No. of peaks around TSS (total/average)	The peak close to TSS	The peak with strongest signal
Details	1	ARNT	Breast	44229	44197	44197	Chr12,21501514,21501934,7.74,-267,pr,dataset-155	Chr12,21501514,21501934,7.74,-267,pr,dataset-155
Details	1	BRCA1	Breast	44229	44197	44197	Chr12,21501254,21501900,11.0,-527,pr,dataset-250	Chr12,21501254,21501900,11.0,-527,pr,dataset-250
Details	16	BRD4	Breast	21245	44225	44225	Chr12,21501520,21501826,8.93,-261,pr,dataset-4959	Chr12,21501021,21502448,25.6,-760,pr,dataset-4988
Details	3	E2F1	Breast	44410	44287	44287	Chr12,21501102,21502013,40.0,-679,pr,dataset-1573	Chr12,21500690,21502415,194.,-109,pr,dataset-5163
Details	3	E2F4	Breast	44442	44287	44317	Chr12,21501509,21501764,30.1,-272,pr,dataset-818	Chr12,21501463,21501821,71.3,-318,pr,dataset-817
Details	1	EGR1	Breast	44197	0 / 0	44197	Chr12,21501261,21501399,5.54,-520,pr,dataset-845	Chr12,21501261,21501399,5.54,-520,pr,dataset-845
Details	1	ELF1	Breast	44229	44197	44197	Chr12,21501215,21501985,16.9,-566,pr,dataset-859	Chr12,21501215,21501985,16.9,-566,pr,dataset-859
Details	4	EP300	Breast	44410	2 / 0	44348	Chr12,21501758,21502222,5.40,-23,pr,dataset-945	Chr12,21501562,21501777,9.98,-219,pr,dataset-4982
Details	2	FOXM1	Breast	44288	44228	44228	Chr12,21501553,21501806,4.14,-228,pr,dataset-1390	Chr12,21501451,21501914,6.43,-330,pr,dataset-1388
Details	1	GABPA	Breast	44229	44197	44197	Chr12,21501223,21501930,12.9,-558,pr,dataset-1421	Chr12,21501223,21501930,12.9,-558,pr,dataset-1421
Details	1	HIF1A	Breast	44258	44197	44229	Chr12,21501491,21501975,10.9,-290,pr,dataset-1634	Chr12,21501491,21501975,10.9,-290,pr,dataset-1634
Details	1	JUN	Breast	44229	44197	44197	Chr12,21501338,21502014,12.3,-443,pr,dataset-4269	Chr12,21501338,21502014,12.3,-443,pr,dataset-4269
Details	1	KDM5B	Breast	44229	44197	44197	Chr12,21501523,21501926,4.95,-258,pr,dataset-1879	Chr12,21501523,21501926,4.95,-258,pr,dataset-1879
Details	1	KLF4	Breast	44197	0 / 0	44197	Chr12,21501483,21501778,7.89,-298,pr,dataset-1891	Chr12,21501483,21501778,7.89,-298,pr,dataset-1891
Details	1	MAX	Breast	44229	44197	44197	Chr12,21501486,21501914,6.80,-295,pr,dataset-4751	Chr12,21501486,21501914,6.80,-295,pr,dataset-4751
Details	2	MED1	Breast	44380	44256	44288	Chr12,21501850,21502139,5.27,69,pr,dataset-2017	Chr12,21501455,21501662,6.53,-326,pr,dataset-2017
Details	1	NR2F2	Breast	44229	44197	44197	Chr12,21501799,21502150,7.33,18,pr,dataset-2311	Chr12,21501799,21502150,7.33,18,pr,dataset-2311
Details	1	NRF1	Breast	44229	44197	44197	Chr12,21502175,21502494,14.3,394,pr,dataset-2365	Chr12,21502175,21502494,14.3,394,pr,dataset-2365
Details	4	POLR2A	Breast	44270	44348	44441	Chr12,21501740,21501973,13.6,-41,pr,dataset-2542	Chr12,21500827,21502038,48.1,-954,pr,dataset-2523
Details	1	SIN3A	Breast	44229	44197	44197	Chr12,21501235,21502027,5.93,-546,pr,dataset-2912	Chr12,21501235,21502027,5.93,-546,pr,dataset-2912
Details	7	SPI1	Breast	44244	44409	44440	Chr12,21501374,21502328,26.6,-407,pr,dataset-3285	Chr12,21501374,21502328,26.6,-407,pr,dataset-3285
Details	2	TFAP2C	Breast	44350	44228	44288	Chr12,21501417,21501687,5.71,-364,pr,dataset-3601	Chr12,21501267,21501921,6.94,-514,pr,dataset-3599
Details	2	XBP1	Breast	44288	44228	44228	Chr12,21501689,21501950,11.9,-92,pr,dataset-3748	Chr12,21501689,21501950,11.9,-92,pr,dataset-3748
Details	1	BRD4	Human normal breast epithelial cells	44321	44229	44258	Chr12,21501805,21502296,11.9,24,pr,dataset-4440	Chr12,21501805,21502296,11.9,24,pr,dataset-4440
